# Supplementary material for: Therapeutic and prognostic potential of GPCRs in prostate cancer from multi-omics landscape
Source: Front Pharmacol. 2022 Aug 30;13:997664. doi: 10.3389/fphar.2022.997664 (PMC9468875; doi:10.3389/fphar.2022.997664)
Supplement: Supplementary file 1 [file DataSheet1.xls]

## Sheet: Table S1
Table S1. The detailed information of the 767 GPCRs in this study
Gene_ID	ENSG_ID	Gene	Official_Full_Name	Subfamily	Location	Gene_type	G protein Linkage
117	ENSG00000078549	ADCYAP1R1	Pituitary adenylate cyclase-activating polypeptide type I receptor	class B	7p14.3	protein coding	Unknown
134	ENSG00000163485	ADORA1	adenosine A1 receptor	class A	1q32.1	protein coding	Unknown
135	ENSG00000128271	ADORA2A	adenosine A2a receptor	class A	22q11.23	protein coding	Unknown
136	ENSG00000170425	ADORA2B	adenosine A2b receptor	class A	17p12	protein coding	Unknown
140	ENSG00000282608	ADORA3	adenosine A3 receptor	class A	1p13.2	protein coding	Unknown
146	ENSG00000171873	ADRA1D	adrenoceptor alpha 1D	class A	20p13	protein coding	Unknown
147	ENSG00000170214	ADRA1B	adrenoceptor alpha 1B	class A	5q33.3	protein coding	Unknown
148	ENSG00000120907	ADRA1A	adrenoceptor alpha 1A	class A	8p21.2	protein coding	Unknown
150	ENSG00000150594	ADRA2A	adrenoceptor alpha 2A	class A	10q25.2	protein coding	Unknown
151	ENSG00000274286	ADRA2B	adrenoceptor alpha 2B	class A	2q11.2	protein coding	Unknown
152	ENSG00000184160	ADRA2C	adrenoceptor alpha 2C	class A	4p16.3	protein coding	Unknown
153	ENSG00000043591	ADRB1	adrenoceptor beta 1	class A	10q25.3	protein coding	Unknown
154	ENSG00000169252	ADRB2	adrenoceptor beta 2	class A	5q32	protein coding	Unknown
155	ENSG00000188778	ADRB3	BETA3AR	class A	8p11.23	protein coding	Unknown
185	ENSG00000144891	AGTR1	angiotensin II receptor type 1	class A	3q24	protein coding	Unknown
186	ENSG00000180772	AGTR2	angiotensin II receptor type 2	class A	Xq23	protein coding	Unknown
187	ENSG00000134817	APLNR	apelin receptor	class A	11q12.1	protein coding	Unknown
552	ENSG00000166148	AVPR1A	arginine vasopressin receptor 1A	class A	12q14.2	protein coding	Unknown
553	ENSG00000198049	AVPR1B	arginine vasopressin receptor 1B	class A	1q32.1	protein coding	Unknown
554	ENSG00000126895	AVPR2	arginine vasopressin receptor 2	class A	Xq28	protein coding	Unknown
575	ENSG00000181790	ADGRB1	adhesion G protein-coupled receptor B1	Adhesion Class	8q24.3	protein coding	Unknown
576	ENSG00000121753	ADGRB2	adhesion G protein-coupled receptor B2	Adhesion Class	1p35.2	protein coding	Unknown
577	ENSG00000135298	ADGRB3	adhesion G protein-coupled receptor B3	Adhesion Class	6q12-q13	protein coding	Unknown
611	ENSG00000128617	OPN1SW	opsin 1, short wave sensitive	class A	7q32.1	protein coding	Unknown
623	ENSG00000100739	BDKRB1	bradykinin receptor B1	class A	14q32.2	protein coding	Unknown
624	ENSG00000168398	BDKRB2	bradykinin receptor B2	class A	14q32.2	protein coding	Unknown
643	ENSG00000160683	CXCR5	C-X-C motif chemokine receptor 5	class A	11q23.3	protein coding	Gi/Go
680	ENSG00000102239	BRS3	bombesin receptor subtype 3	class A	Xq26.3	protein coding	Unknown
719	ENSG00000171860	C3AR1	complement C3a receptor 1	class A	12p13.31	protein coding	Unknown
728	ENSG00000197405	C5AR1	complement C5a receptor 1	class A	19q13.32	protein coding	Unknown
799	ENSG00000004948	CALCR	calcitonin receptor	class B	7q21.3	protein coding	Unknown
846	ENSG00000036828	CASR	calcium sensing receptor	class C	3q13.33-q21.1	protein coding	Gi/Go, Gq/G11, G12/G13
886	ENSG00000163394	CCKAR	cholecystokinin A receptor	class A	4p15.2	protein coding	Gq/G11
887	ENSG00000110148	CCKBR	cholecystokinin B receptor	class A	11p15.4	protein coding	Gq/G11
976	ENSG00000123146	ADGRE5	adhesion G protein-coupled receptor E5	Adhesion Class	19p13.12	protein coding	Unknown
1128	ENSG00000168539	CHRM1	cholinergic receptor muscarinic 1	class A	11q12.3	protein coding	Gq/G11
1129	ENSG00000181072	CHRM2	cholinergic receptor muscarinic 2	class A	7q33	protein coding	Gi/Go
1131	ENSG00000133019	CHRM3	cholinergic receptor muscarinic 3	class A	1q43	protein coding	Gq/G11
1132	ENSG00000180720	CHRM4	cholinergic receptor muscarinic 4	class A	11p11.2	protein coding	Gi/Go
1133	ENSG00000184984	CHRM5	cholinergic receptor muscarinic 5	class A	15q14	protein coding	Gq/G11
1230	ENSG00000163823	CCR1	C-C motif chemokine receptor 1	class A	3p21.31	protein coding	Gi/Go
1232	ENSG00000183625	CCR3	C-C motif chemokine receptor 3	class A	3p21.31	protein coding	Gi/Go
1233	ENSG00000183813	CCR4	C-C motif chemokine receptor 4	class A	3p22.3	protein coding	Gi/Go
1234	ENSG00000160791	CCR5	C-C motif chemokine receptor 5	class A	3p21.31	protein coding	Gi/Go
1235	ENSG00000112486	CCR6	C-C motif chemokine receptor 6	class A	6q27	protein coding	Gi/Go
1236	ENSG00000126353	CCR7	C-C motif chemokine receptor 7	class A	17q21.2	protein coding	Gi/Go
1237	ENSG00000179934	CCR8	C-C motif chemokine receptor 8	class A	3p22.1	protein coding	Gi/Go
1238	ENSG00000144648	ACKR2	atypical chemokine receptor 2	class A	3p22.1	protein coding	Unknown
1240	ENSG00000174600	CMKLR1	chemerin chemokine-like receptor 1	class A	12q23.3	protein coding	Gi/Go
1241	ENSG00000213903	LTB4R	leukotriene B4 receptor	class A	14q12	protein coding	Gi/Go, Gq/G11
1268	ENSG00000118432	CNR1	cannabinoid receptor 1	class A	6q15	protein coding	Gi/Go
1269	ENSG00000188822	CNR2	cannabinoid receptor 2	class A	1p36.11	protein coding	Gi/Go
1394	ENSG00000120088	CRHR1	corticotropin releasing hormone receptor 1	class B	17q21.31	protein coding	Gs
1395	ENSG00000106113	CRHR2	corticotropin releasing hormone receptor 2	class B	7p14.3	protein coding	Gs
1524	ENSG00000168329	CX3CR1	C-X3-C motif chemokine receptor 1	class A	3p22.2	protein coding	Gi/Go
1812	ENSG00000184845	DRD1	dopamine receptor D1	class A	5q35.2	protein coding	Gs
1813	ENSG00000149295	DRD2	dopamine receptor D2	class A	11q23.2	protein coding	Gi/Go
1814	ENSG00000151577	DRD3	dopamine receptor D3	class A	3q13.31	protein coding	Gi/Go
1815	ENSG00000069696	DRD4	dopamine receptor D4	class A	11p15.5	protein coding	Gi/Go
1816	ENSG00000169676	DRD5	dopamine receptor D5	class A	4p16.1	protein coding	Gs
1880	ENSG00000169508	GPR183	G protein-coupled receptor 183	class A	13q32.3	protein coding	Gi/Go
1901	ENSG00000170989	S1PR1	sphingosine-1-phosphate receptor 1	class A	1p21.2	protein coding	Gi/Go
1902	ENSG00000198121	LPAR1	lysophosphatidic acid receptor 1	class A	9q31.3	protein coding	G12/G13, Gi/Go, Gq/G11
1903	ENSG00000213694	S1PR3	sphingosine-1-phosphate receptor 3	class A	9q22.1	protein coding	G12/G13, Gi/Go, Gq/G11
1909	ENSG00000151617	EDNRA	endothelin receptor type A	class A	4q31.22-q31.23	protein coding	Gq/G11
1910	ENSG00000136160	EDNRB	endothelin receptor type B	class A	13q22.3	protein coding	Gs, Gi/Go, Gq/G11
1951	ENSG00000008300	CELSR3	cadherin EGF LAG seven-pass G-type receptor 3	Adhesion Class	3p21.31	protein coding	Unknown
1952	ENSG00000143126	CELSR2	cadherin EGF LAG seven-pass G-type receptor 2	Adhesion Class	1p13.3	protein coding	Unknown
2015	ENSG00000174837	ADGRE1	adhesion G protein-coupled receptor E1	Adhesion Class	19p13.3-p13.2	protein coding	Unknown
2149	ENSG00000181104	F2R	coagulation factor II thrombin receptor	class A	5q13.3	protein coding	Gi/Go, Gq/G11, G12/G13
2150	ENSG00000164251	F2RL1	F2R like trypsin receptor 1	class A	5q13.3	protein coding	Gi/Go
2151	ENSG00000164220	F2RL2	coagulation factor II thrombin receptor like 2	class A	5q13.3	protein coding	Unknown
2357	ENSG00000171051	FPR1	formyl peptide receptor 1	class A	19q13.41	protein coding	Gi/Go
2358	ENSG00000171049	FPR2	formyl peptide receptor 2	class A	19q13.41	protein coding	Gi/Go
2359	ENSG00000187474	FPR3	formyl peptide receptor 3	class A	19q13.41	protein coding	Gi/Go
2492	ENSG00000170820	FSHR	follicle stimulating hormone receptor	class A	2p16.3	protein coding	Gs
2532	ENSG00000213088	ACKR1	atypical chemokine receptor 1 |Duffy blood group	class A	1q23.2	protein coding	Unknown
2535	ENSG00000180340	FZD2	frizzled class receptor 2	Frizzled family	17q21.31	protein coding	Gi/Go
2550	ENSG00000204681	GABBR1	gamma-aminobutyric acid type B receptor subunit 1	class C	6p22.1	protein coding	Unknown
2587	ENSG00000166573	GALR1	galanin receptor 1	class A	18q23	protein coding	Gi/Go
2642	ENSG00000215644	GCGR	glucagon receptor	class B	17q25.3	protein coding	Gs
2652	ENSG00000268221	OPN1MW	opsin 1, medium wave sensitive	class A	Xq28	protein coding	Unknown
2692	ENSG00000106128	GHRHR	growth hormone releasing hormone receptor	class B	7p14.3	protein coding	Gs
2693	ENSG00000121853	GHSR	growth hormone secretagogue receptor	class A	3q26.31	protein coding	Gq/G11
2696	ENSG00000010310	GIPR	gastric inhibitory polypeptide receptor	class B	19q13.32	protein coding	Gs
2740	ENSG00000112164	GLP1R	glucagon like peptide 1 receptor	class B	6p21.2	protein coding	Gs
2798	ENSG00000109163	GNRHR	gonadotropin releasing hormone receptor	class A	4q13.2	protein coding	Gq/G11
2825	ENSG00000183671	GPR1	G protein-coupled receptor 1	class A	2q33.3	protein coding	Unknown
2826	ENSG00000184451	CCR10	C-C motif chemokine receptor 10	class A	17q21.2	protein coding	Gi/Go
2827	ENSG00000181773	GPR3	G protein-coupled receptor 3	class A	1p36.11	protein coding	Gs
2828	ENSG00000177464	GPR4	G-protein coupled receptor 4	class A	19q13.32	protein coding	Gs, Gi/Go, Gq/G11, G12/G13
2829	ENSG00000173578	XCR1	X-C motif chemokine receptor 1?	class A	3p21.31	protein coding	Gi/Go
2830	ENSG00000146360	GPR6	G protein-coupled receptor 6	class A	6q21	protein coding	Gs, Gi/Go
2831	ENSG00000288611	NPBWR1	neuropeptides B and W receptor 1	class A	8q11.23	protein coding	Gi/Go
2832	ENSG00000125522	NPBWR2	neuropeptides B and W receptor 2	class A	20q13.33	protein coding	Gi/Go
2833	ENSG00000186810	CXCR3	C-X-C motif chemokine receptor 3	class A	Xq13.1	protein coding	Gi/Go
2834	ENSG00000119973	PRLHR	prolactin releasing hormone receptor	class A	10q26.11	protein coding	Unknown
2835	ENSG00000132975	GPR12	G protein-coupled receptor 12	class A	13q12.13	protein coding	Gs, Gi/Go
2837	ENSG00000181408	UTS2R	urotensin 2 receptor	class A	17q25.3	protein coding	Gq/G11
2838	ENSG00000154165	GPR15	G protein-coupled receptor 15	class A	3q11.2	protein coding	Unknown
2840	ENSG00000144230	GPR17	G protein-coupled receptor 17	class A	2q14.3	protein coding	Gi/Go
2841	ENSG00000125245	GPR18	G protein-coupled receptor 18	class A	13q32.3	protein coding	Gi/Go, Gq/G11
2842	ENSG00000183150	GPR19	G protein-coupled receptor 19	class A	12p13.1	protein coding	Unknown
2843	ENSG00000204882	GPR20	G protein-coupled receptor 20	class A	8q24.3	protein coding	Gi/Go
2844	ENSG00000188394	GPR21	G protein-coupled receptor 21	class A	9q33.2	protein coding	Gq/G11
2845	ENSG00000172209	GPR22	G protein-coupled receptor 22	class A	7q22.3	protein coding	Gi/Go
2846	ENSG00000147145	LPAR4	lysophosphatidic acid receptor 4	class A	Xq21.1	protein coding	Gs, G12/G13, Gi/Go, Gq/G11
2847	ENSG00000128285	MCHR1	melanin concentrating hormone receptor 1	class A	22q13.2	protein coding	Gi/Go, Gq/G11, Gs
2848	ENSG00000170128	GPR25	G protein-coupled receptor 25	class A	1q32.1	protein coding	Unknown
2849	ENSG00000154478	GPR26	G protein-coupled receptor 26	class A	10q26.13	protein coding	Gs
2850	ENSG00000170837	GPR27	G protein-coupled receptor 27	class A	3p13	protein coding	Gq/G11
2852	ENSG00000164850	GPER1	G-protein coupled estrogen receptor 1	class A	7p22.3	protein coding	Gi/Go
2853	ENSG00000120436	GPR31	G protein-coupled receptor 31	class A	6q27	protein coding	Gi/Go
2854	ENSG00000142511	GPR32	G protein-coupled receptor 32	class A	19q13.33	protein coding	Unknown
2856	ENSG00000214943	GPR33	G protein-coupled receptor 33	class A	14q12	protein coding	Gi/Go
2857	ENSG00000171659	GPR34	G protein-coupled receptor 34	class A	Xp11.4	protein coding	Gi/Go
2859	ENSG00000178623	GPR35	G protein-coupled receptor 35	class A	2q37.3	protein coding	Unknown
2861	ENSG00000170775	GPR37	G protein-coupled receptor 37	class A	7q31.33	protein coding	Gi/Go
2862	ENSG00000102539	MLNR	motilin receptor	class A	13q14.2	protein coding	Gq/G11, G12/G13
2863	ENSG00000183840	GPR39	G protein-coupled receptor 39	class A	2q21.2	protein coding	Gq/G11
2864	ENSG00000126266	FFAR1	free fatty acid receptor 1	class A	19q13.12	protein coding	Gq/G11
2865	ENSG00000185897	FFAR3	free fatty acid receptor 3	class A	19q13.12	protein coding	Gi/Go
2866	ENSG00000126251	GPR42	G protein-coupled receptor 42	class A	19q13.12	protein coding	Unknown
2867	ENSG00000126262	FFAR2	free fatty acid receptor 2	class A	19q13.12	protein coding	Gq/G11
2911	ENSG00000152822	GRM1	glutamate metabotropic receptor 1	class C	6q24.3	protein coding	Gq/G11
2912	ENSG00000164082	GRM2	glutamate metabotropic receptor 2	class C	3p21.2	protein coding	Gi/Go
2913	ENSG00000198822	GRM3	glutamate metabotropic receptor 3	class C	7q21.11-q21.12	protein coding	Gi/Go
2914	ENSG00000124493	GRM4	glutamate metabotropic receptor 4	class C	6p21.31	protein coding	Gi/Go
2915	ENSG00000168959	GRM5	glutamate metabotropic receptor 5	class C	11q14.2-q14.3	protein coding	Gq/G11
2916	ENSG00000113262	GRM6	glutamate metabotropic receptor 6	class C	5q35.3	protein coding	Gi/Go
2917	ENSG00000196277	GRM7	glutamate metabotropic receptor 7	class C	3p26.1	protein coding	Gi/Go
2918	ENSG00000179603	GRM8	glutamate metabotropic receptor 8	class C	7q31.33	protein coding	Gi/Go
2925	ENSG00000126010	GRPR	gastrin releasing peptide receptor	class A	Xp22.2	protein coding	Gq/G11
3061	ENSG00000121764	HCRTR1	hypocretin receptor 1	class A	1p35.2	protein coding	Gs, Gi/Go, Gq/G11
3062	ENSG00000137252	HCRTR2	hypocretin receptor 2	class A	6p12.1	protein coding	Gs, Gi/Go, Gq/G11
3269	ENSG00000196639	HRH1	histamine receptor H1	class A	3p25.3	protein coding	Gq/G11
3274	ENSG00000113749	HRH2	histamine receptor H2	class A	5q35.2	protein coding	Gq/G11
3350	ENSG00000178394	HTR1A	5-hydroxytryptamine receptor 1A	class A	5q12.3	protein coding	Gi/Go
3351	ENSG00000135312	HTR1B	5-hydroxytryptamine receptor 1B	class A	6q14.1	protein coding	Gi/Go
3352	ENSG00000179546	HTR1D	5-hydroxytryptamine receptor 1D	class A	1p36.12	protein coding	Gi/Go
3354	ENSG00000168830	HTR1E	5-hydroxytryptamine receptor 1E	class A	6q14.3	protein coding	Gi/Go
3355	ENSG00000179097	HTR1F	5-hydroxytryptamine receptor 1F	class A	3p11.2-p11.1	protein coding	Gi/Go
3356	ENSG00000102468	HTR2A	5-hydroxytryptamine receptor 2A	class A	13q14.2	protein coding	Gq/G11
3357	ENSG00000135914	HTR2B	5-hydroxytryptamine receptor 2B	class A	2q37.1	protein coding	Gq/G11
3358	ENSG00000147246	HTR2C	5-hydroxytryptamine receptor 2C	class A	Xq23	protein coding	Gq/G11
3360	ENSG00000164270	HTR4	5-hydroxytryptamine receptor 4	class A	5q32	protein coding	Gs
3361	ENSG00000157219	HTR5A	5-hydroxytryptamine receptor 5A	class A	7q36.2	protein coding	Gi/Go
3362	ENSG00000158748	HTR6	5-hydroxytryptamine receptor 6	class A	1p36.13	protein coding	Gs
3363	ENSG00000148680	HTR7	5-hydroxytryptamine receptor 7	class A	10q23.31	protein coding	Gs
3577	ENSG00000163464	CXCR1	C-X-C motif chemokine receptor 1	class A	2q35	protein coding	Gi/Go
3579	ENSG00000180871	CXCR2	C-X-C motif chemokine receptor 2	class A	2q35	protein coding	Gi/Go
3973	ENSG00000138039	LHCGR	luteinizing hormone/choriogonadotropin receptor	class A	2p16.3	protein coding	Gs
4142	ENSG00000130368	MAS1	MAS1 proto-oncogene, G protein-coupled receptor	class A	6q25.3	protein coding	Gi/Go, Gq/G11
4157	ENSG00000258839	MC1R	melanocortin 1 receptor	class A	16q24.3	protein coding	Gs
4158	ENSG00000185231	MC2R	melanocortin 2 receptor	class A	18p11.21	protein coding	Gs
4159	ENSG00000124089	MC3R	melanocortin 3 receptor	class A	20q13.2	protein coding	Gs
4160	ENSG00000166603	MC4R	melanocortin 4 receptor	class A	18q21.32	protein coding	Gs
4161	ENSG00000176136	MC5R	melanocortin 5 receptor	class A	18p11.21	protein coding	Gs
4543	ENSG00000168412	MTNR1A	melatonin receptor 1A	class A	4q35.2	protein coding	Gi/Go
4544	ENSG00000134640	MTNR1B	melatonin receptor 1B	class A	11q14.3	protein coding	Gi/Go
4829	ENSG00000135577	NMBR	neuromedin B receptor	class A	6q24.1	protein coding	Gq/G11
4886	ENSG00000164128	NPY1R	neuropeptide Y receptor Y1	class A	4q32.2	protein coding	Gi/Go
4887	ENSG00000185149	NPY2R	neuropeptide Y receptor Y2	class A	4q32.1	protein coding	Gi/Go
4889	ENSG00000164129	NPY5R	neuropeptide Y receptor Y5	class A	4q32.2	protein coding	Gi/Go
4923	ENSG00000101188	NTSR1	neurotensin receptor 1	class A	20q13.33	protein coding	Gq/G11
4935	ENSG00000101850	GPR143	G protein-coupled receptor 143	Other 7TM proteins	Xp22.2	protein coding	Unknown
4985	ENSG00000116329	OPRD1	opioid receptor delta 1	class A	1p35.3	protein coding	Gi/Go
4986	ENSG00000082556	OPRK1	opioid receptor kappa 1	class A	8q11.23	protein coding	Gi/Go
4987	ENSG00000125510	OPRL1	KOR-3|KOR3|NOCIR|NOP|NOPr|OOR|OPRL|ORL1	class A	20q13.33	protein coding	Gi/Go
4988	ENSG00000112038	OPRM1	opioid receptor mu 1	class A	6q25.2	protein coding	Gi/Go
4991	ENSG00000184166	OR1D2	olfactory receptor family 1 subfamily D member 2	Olfactory Receptor	17p13.3	protein coding	Unknown
4992	ENSG00000168124	OR1F1	olfactory receptor family 1 subfamily F member 1	Olfactory Receptor	16p13.3	protein coding	Unknown
4993	ENSG00000168158	OR2C1	olfactory receptor family 2 subfamily C member 1	Olfactory Receptor	16p13.3	protein coding	Unknown
4994	ENSG00000180090	OR3A1	olfactory receptor family 3 subfamily A member 1	Olfactory Receptor	17p13.3	protein coding	Unknown
4995	ENSG00000221882	OR3A2	olfactory receptor family 3 subfamily A member 2	Olfactory Receptor	17p13.3	protein coding	Unknown
5021	ENSG00000180914	OXTR	oxytocin receptor	class A	3p25.3	protein coding	Gq/G11
5028	ENSG00000169860	P2RY1	purinergic receptor P2Y1	class A	3q25.2	protein coding	Gq/G11
5029	ENSG00000175591	P2RY2	purinergic receptor P2Y2	class A	11q13.4	protein coding	Gq/G11
5030	ENSG00000186912	P2RY4	pyrimidinergic receptor P2Y4	class A	Xq13.1	protein coding	Gq/G11
5031	ENSG00000171631	P2RY6	purinergic receptor P2Y6	class A	11q13.4	protein coding	Gq/G11
5032	ENSG00000244165	P2RY11	purinergic receptor P2Y11	class A	19p13.2	protein coding	Gq/G11
5540	ENSG00000204174	NPY4R	neuropeptide Y receptor Y4	class A	10q11.22	protein coding	Gi/Go
5724	ENSG00000169403	PTAFR	platelet activating factor receptor	class A	1p35.3	protein coding	Gi/Go, Gq/G11
5726	ENSG00000257138	TAS2R38	taste 2 receptor member 38	class T2	7q34	protein coding	Unknown
5729	ENSG00000168229	PTGDR	prostaglandin D2 receptor	class A	14q22.1	protein coding	Gs
5731	ENSG00000160951	PTGER1	prostaglandin E receptor 1	class A	19p13.12	protein coding	Gq/G11
5732	ENSG00000125384	PTGER2	prostaglandin E receptor 2	class A	14q22.1	protein coding	Gs
5733	ENSG00000050628	PTGER3	prostaglandin E receptor 3	class A	1p31.1	protein coding	Gi/Go
5734	ENSG00000171522	PTGER4	prostaglandin E receptor 4	class A	5p13.1	protein coding	Gs
5737	ENSG00000122420	PTGFR	prostaglandin F receptor	class A	1p31.1	protein coding	Gq/G11
5739	ENSG00000160013	PTGIR	prostaglandin I2 receptor	class A	19q13.32	protein coding	Gs
5745	ENSG00000160801	PTH1R	parathyroid hormone 1 receptor	class B	3p21.31	protein coding	Gs
5746	ENSG00000144407	PTH2R	parathyroid hormone 2 receptor	class B	2q34	protein coding	Gs
5956	ENSG00000102076	OPN1LW	opsin 1, long wave sensitive	class A	Xq28	protein coding	Unknown
5995	ENSG00000148604	RGR	retinal G protein coupled receptor	class A	10q23.1	protein coding	Unknown
6010	ENSG00000163914	RHO	rhodopsin	class A	3q22.1	protein coding	Unknown
6344	ENSG00000080293	SCTR	secretin receptor	class B	2q14.2	protein coding	Gs
6608	ENSG00000128602	SMO	smoothened, frizzled class receptor	Frizzled family	7q32.1	protein coding	Gi/Go, G12/G13
6751	ENSG00000139874	SSTR1	somatostatin receptor 1	class A	14q21.1	protein coding	Gi/Go
6752	ENSG00000180616	SSTR2	somatostatin receptor 2	class A	17q25.1	protein coding	Gi/Go
6753	ENSG00000278195	SSTR3	somatostatin receptor 3	class A	22q13.1	protein coding	Gi/Go
6754	ENSG00000132671	SSTR4	somatostatin receptor 4	class A	20p11.21	protein coding	Gi/Go
6755	ENSG00000162009	SSTR5	somatostatin receptor 5	class A	16p13.3	protein coding	Gi/Go
6865	ENSG00000075073	TACR2	tachykinin receptor 2	class A	10q22.1	protein coding	Gs, Gq/G11
6869	ENSG00000115353	TACR1	tachykinin receptor 1	class A	2p12	protein coding	Gs, Gq/G11
6870	ENSG00000169836	TACR3	tachykinin receptor 3	class A	4q24	protein coding	Gq/G11
6915	ENSG00000006638	TBXA2R	thromboxane A2 receptor	class A	19p13.3	protein coding	Gq/G11
7107	ENSG00000077585	GPR137B	G protein-coupled receptor 137B	Other 7TM proteins	1q42.3	protein coding	Unknown
7201	ENSG00000174417	TRHR	thyrotropin releasing hormone receptor	class A	8q23.1	protein coding	Gq/G11
7253	ENSG00000165409	TSHR	thyroid stimulating hormone receptor	class A	14q31.1	protein coding	Gs
7433	ENSG00000114812	VIPR1	vasoactive intestinal peptide receptor 1	class B	3p22.1	protein coding	Gs
7434	ENSG00000106018	VIPR2	vasoactive intestinal peptide receptor 2	class B	7q36.3	protein coding	Gs
7852	ENSG00000121966	CXCR4	C-X-C motif chemokine receptor 4	class A	2q22.1	protein coding	Gi/Go
7855	ENSG00000163251	FZD5	frizzled class receptor 5	Frizzled family	2q33.3	protein coding	Unknown
7932	ENSG00000204657	OR2H2	olfactory receptor family 2 subfamily H member 2	Olfactory Receptor	6p22.1	protein coding	Unknown
7976	ENSG00000104290	FZD3	frizzled class receptor 3	Frizzled family	8p21.1	protein coding	Gs
8111	ENSG00000119714	GPR68	G protein-coupled receptor 68	class A	14q32.11	protein coding	Gi/Go, Gq/G11
8321	ENSG00000157240	FZD1	frizzled class receptor 1	Frizzled family	7q21.13	protein coding	Gi/Go, Gq/G11
8322	ENSG00000174804	FZD4	frizzled class receptor 4	Frizzled family	11q14.2	protein coding	G12/G13
8323	ENSG00000164930	FZD6	frizzled class receptor 6	Frizzled family	8q22.3	protein coding	Gi/Go, Gq/G11
8324	ENSG00000155760	FZD7	frizzled class receptor 7	Frizzled family	2q33.1	protein coding	Gs, Gi/Go
8325	ENSG00000177283	FZD8	frizzled class receptor 8	Frizzled family	10p11.21	protein coding	Unknown
8326	ENSG00000188763	FZD9	frizzled class receptor 9	Frizzled family	7q11.23	protein coding	Unknown
8383	ENSG00000172146	OR1A1	olfactory receptor family 1 subfamily A member 1	Olfactory Receptor	17p13.3	protein coding	Unknown
8386	ENSG00000262628	OR1D5	olfactory receptor family 1 subfamily D member 5	Olfactory Receptor	17p13.3	protein coding	Unknown
8387	ENSG00000180016	OR1E1	olfactory receptor family 1 subfamily E member 1	Olfactory Receptor	17p13.3	protein coding	Unknown
8388	ENSG00000127780	OR1E2	olfactory receptor family 1 subfamily E member 2	Olfactory Receptor	17p13.2	protein coding	Unknown
8390	ENSG00000183024	OR1G1	olfactory receptor family 1 subfamily G member 1	Olfactory Receptor	17p13.3	protein coding	Unknown
8392	ENSG00000159961	OR3A3	olfactory receptor family 3 subfamily A member 3	Olfactory Receptor	17p13.2	protein coding	Unknown
8477	ENSG00000140030	GPR65	G protein-coupled receptor 65	class A	14q31.3	protein coding	Gs
8484	ENSG00000128310	GALR3	galanin receptor 3	class A	22q13.1	protein coding	Gi/Go
8549	ENSG00000139292	LGR5	leucine rich repeat containing G protein-coupled receptor 5	class A	12q21.1	protein coding	Unknown
8590	ENSG00000184933	OR6A2	olfactory receptor family 6 subfamily A member 2	Olfactory Receptor	11p15.4	protein coding	Unknown
8698	ENSG00000125910	S1PR4	sphingosine-1-phosphate receptor 4	class A	19p13.3	protein coding	Gi/Go, G12/G13
8811	ENSG00000182687	GALR2	galanin receptor 2	class A	17q25.1	protein coding	Gq/G11
8843	ENSG00000255398	HCAR3	hydroxycarboxylic acid receptor 3	class A	12q24.31	protein coding	Gi/Go
9002	ENSG00000127533	F2RL3	F2R like thrombin or trypsin receptor 3	class A	19p13.11	protein coding	Gq/G11, G12/G13
9034	ENSG00000121797	CCRL2	C-C motif chemokine receptor like 2	class A	3p21.31	protein coding	Unknown
9038	ENSG00000135569	TAAR5	trace amine associated receptor 5	class A	6q23.2	protein coding	Unknown
9052	ENSG00000013588	GPRC5A	G protein-coupled receptor class C group 5 member A	class C	12p13.1	protein coding	Unknown
9170	ENSG00000064547	LPAR2	lysophosphatidic acid receptor 2	class A	19p13.11	protein coding	G12/G13, Gi/Go, Gq/G11
9213	ENSG00000143324	XPR1	xenotropic and polytropic retrovirus receptor 1	Other 7TM proteins	1q25.3	protein coding	Unknown
9248	ENSG00000102195	GPR50	G protein-coupled receptor 50	class A	Xq28	protein coding	Unknown
9283	ENSG00000170075	GPR37L1	G protein-coupled receptor 37 like 1	class A	1q32.1	protein coding	Gi/Go
9287	ENSG00000146378	TAAR2	trace amine associated receptor 2	class A	6q23.2	protein coding	Unknown
9289	ENSG00000205336	ADGRG1	adhesion G protein-coupled receptor G1	Adhesion Class	16q21	protein coding	Unknown
9290	ENSG00000135898	GPR55	G protein-coupled receptor 55	class A	2q37.1	protein coding	Gq/G11, G12/G13
9293	ENSG00000203737	GPR52	G protein-coupled receptor 52	class A	1q25.1	protein coding	Unknown
9294	ENSG00000267534	S1PR2	sphingosine-1-phosphate receptor 2	class A	19p13.2	protein coding	Gs, Gi/Go, Gq/G11
9340	ENSG00000065325	GLP2R	glucagon like peptide 2 receptor	class B	17p13.1	protein coding	Gs
9568	ENSG00000136928	GABBR2	gamma-aminobutyric acid type B receptor subunit 2	class C	9q22.33	protein coding	Unknown
9620	ENSG00000075275	CELSR1	cadherin EGF LAG seven-pass G-type receptor 1	Adhesion Class	22q13.31	protein coding	G12/G13
9934	ENSG00000174944	P2RY14	purinergic receptor P2Y14	class A	3q25.1	protein coding	Gi/Go
10149	ENSG00000173698	ADGRG2	adhesion G protein-coupled receptor G2	Adhesion Class	Xp22.13	protein coding	Unknown
10161	ENSG00000139679	LPAR6	lysophosphatidic acid receptor 6	class A	13q14.2	protein coding	Gs, G12/G13, Gi/Go
10203	ENSG00000064989	CALCRL	calcitonin receptor like receptor	class B	2q32.1	protein coding	Unknown
10316	ENSG00000171596	NMUR1	neuromedin U receptor 1	class A	2q37.1	protein coding	Gq/G11
10663	ENSG00000172215	CXCR6	C-X-C motif chemokine receptor 6	class A	3p21.31	protein coding	Gi/Go
10692	ENSG00000180245	RRH	retinal pigment epithelium-derived rhodopsin homolog	class A	4q25	protein coding	Unknown
10798	ENSG00000167825	OR5I1	olfactory receptor family 5 subfamily I member 1	Olfactory Receptor	11q12.1	protein coding	Unknown
10800	ENSG00000173198	CYSLTR1	cysteinyl leukotriene receptor 1	class A	Xq21.1	protein coding	Gq/G11
10803	ENSG00000173585	CCR9	C-C motif chemokine receptor 9	class A	3p21.31	protein coding	Gi/Go
10886	ENSG00000056291	NPFFR2	neuropeptide FF receptor 2	class A	4q13.3	protein coding	Gi/Go
10887	ENSG00000169618	PROKR1	prokineticin receptor 1	class A	2p13.3	protein coding	Gq/G11
10888	ENSG00000123901	GPR83	G protein-coupled receptor 83	class A	11q21	protein coding	Unknown
10936	ENSG00000119737	GPR75	G protein-coupled receptor 75	class A	2p16.2	protein coding	Gq/G11
11211	ENSG00000111432	FZD10	frizzled class receptor 10	Frizzled family	12q24.33	protein coding	Unknown
11245	ENSG00000166073	GPR176	G protein-coupled receptor 176	class A	15q14-q15.1	protein coding	Unknown
11250	ENSG00000135973	GPR45	G protein-coupled receptor 45	class A	2q12.1	protein coding	Unknown
11251	ENSG00000183134	PTGDR2	prostaglandin D2 receptor 2	class A	11q12.2	protein coding	Gi/Go
11255	ENSG00000101180	HRH3	histamine receptor H3	class A	20q13.33	protein coding	Gi/Go
11318	ENSG00000166856	GPR182	G protein-coupled receptor 182	class A	12q13.3	protein coding	Unknown
22859	ENSG00000072071	ADGRL1	adhesion G protein-coupled receptor L1	Adhesion Class	19p13.12	protein coding	Unknown
23266	ENSG00000117114	ADGRL2	adhesion G protein-coupled receptor L2	Adhesion Class	1p31.1	protein coding	Unknown
23284	ENSG00000150471	ADGRL3	adhesion G protein-coupled receptor L3	Adhesion Class	4q13.1	protein coding	Unknown
23432	ENSG00000143147	GPR161	G protein-coupled receptor 161	class A	1q24.2	protein coding	Unknown
23538	ENSG00000182070	OR52A1	olfactory receptor family 52 subfamily A member 1	Olfactory Receptor	11p15.4	protein coding	Unknown
23566	ENSG00000171517	LPAR3	lysophosphatidic acid receptor 3	class A	1p22.3	protein coding	Gi/Go, Gq/G11
23596	ENSG00000054277	OPN3	opsin 3	class A	1q43	protein coding	Unknown
23620	ENSG00000169006	NTSR2	neurotensin receptor 2	class A	2p25.1	protein coding	Gq/G11
25960	ENSG00000020181	ADGRA2	adhesion G protein-coupled receptor A2	Adhesion Class	8p11.23	protein coding	Unknown
26188	ENSG00000221888	OR1C1	olfactory receptor family 1 subfamily C member 1	Olfactory Receptor	1q44	protein coding	Unknown
26189	ENSG00000172150	OR1A2	olfactory receptor family 1 subfamily A member 2	Olfactory Receptor	17p13.3	protein coding	Unknown
26211	ENSG00000213215	OR2F1	olfactory receptor family 2 subfamily F member 1	Olfactory Receptor	7q35	protein coding	Unknown
26212	ENSG00000124657	OR2B6	olfactory receptor family 2 subfamily B member 6	Olfactory Receptor	6p22.1	protein coding	Unknown
26219	ENSG00000239590	OR1J4	olfactory receptor family 1 subfamily J member 4	Olfactory Receptor	9q33.2	protein coding	Unknown
26245	ENSG00000171180	OR2M4	olfactory receptor family 2 subfamily M member 4	Olfactory Receptor	1q44	protein coding	Unknown
26246	ENSG00000203663	OR2L2	olfactory receptor family 2 subfamily L member 2	Olfactory Receptor	1q44	protein coding	Unknown
26248	ENSG00000171133	OR2K2	olfactory receptor family 2 subfamily K member 2	Olfactory Receptor	9q31.3	protein coding	Unknown
26333	ENSG00000185385	OR7A17	olfactory receptor family 7 subfamily A member 17	Olfactory Receptor	19p13.12	protein coding	Unknown
26338	ENSG00000205030	OR5L2	olfactory receptor family 5 subfamily L member 2	Olfactory Receptor	11q12.1	protein coding	Unknown
26339	ENSG00000232382	OR5K1	olfactory receptor family 5 subfamily K member 1	Olfactory Receptor	3q11.2	protein coding	Unknown
26341	ENSG00000231192	OR5H1	olfactory receptor family 5 subfamily H member 1	Olfactory Receptor	3q11.2	protein coding	Unknown
26476	ENSG00000196184	OR10J1	olfactory receptor family 10 subfamily J member 1	Olfactory Receptor	1q23.2	protein coding	Unknown
26493	ENSG00000197125	OR8B8	olfactory receptor family 8 subfamily B member 8	Olfactory Receptor	11q24.2	protein coding	Unknown
26494	ENSG00000197849	OR8G1	olfactory receptor family 8 subfamily G member 1	Olfactory Receptor	11q24.2	protein coding	Unknown
26496	ENSG00000170683	OR10A3	olfactory receptor family 10 subfamily A member 3	Olfactory Receptor	11p15.4	protein coding	Unknown
26529	ENSG00000280236	OR12D2	olfactory receptor family 12 subfamily D member 2	Olfactory Receptor	6p22.1	protein coding	Unknown
26531	ENSG00000204694	OR11A1	olfactory receptor family 11 subfamily A member 1	Olfactory Receptor	6p22.1	protein coding	Unknown
26532	ENSG00000171936	OR10H3	olfactory receptor family 10 subfamily H member 3	Olfactory Receptor	19p13.12	protein coding	Unknown
26533	ENSG00000169208	OR10G3	olfactory receptor family 10 subfamily G member 3	Olfactory Receptor	14q11.2	protein coding	Unknown
26534	ENSG00000255582	OR10G2	olfactory receptor family 10 subfamily G member 2	Olfactory Receptor	14q11.2	protein coding	Unknown
26538	ENSG00000171942	OR10H2	olfactory receptor family 10 subfamily H member 2	Olfactory Receptor	19p13.12	protein coding	Unknown
26539	ENSG00000186723	OR10H1	olfactory receptor family 10 subfamily H member 1	Olfactory Receptor	19p13.12	protein coding	Unknown
26595	ENSG00000284680	OR8B2	olfactory receptor family 8 subfamily B member 2	Olfactory Receptor	11q24.2	protein coding	Unknown
26648	ENSG00000237521	OR7E24	olfactory receptor family 7 subfamily E member 24	Olfactory Receptor	19p13.2	protein coding	Unknown
26658	ENSG00000127529	OR7C2	olfactory receptor family 7 subfamily C member 2	Olfactory Receptor	19p13.12	protein coding	Unknown
26659	ENSG00000188269	OR7A5	olfactory receptor family 7 subfamily A member 5	Olfactory Receptor	19p13.12	protein coding	Unknown
26664	ENSG00000127530	OR7C1	olfactory receptor family 7 subfamily C member 1	Olfactory Receptor	19p13.12	protein coding	Unknown
26682	ENSG00000177693	OR4F4	olfactory receptor family 4 subfamily F member 4	Olfactory Receptor	15q26.3	protein coding	Unknown
26686	ENSG00000221977	OR4E2	olfactory receptor family 4 subfamily E member 2	Olfactory Receptor	14q11.2	protein coding	Unknown
26689	ENSG00000141194	OR4D1	olfactory receptor family 4 subfamily D member 1	Olfactory Receptor	17q22	protein coding	Unknown
26692	ENSG00000204704	OR2W1	olfactory receptor family 2 subfamily W member 1	Olfactory Receptor	6p22.1	protein coding	Unknown
26696	ENSG00000175143	OR2T1	olfactory receptor family 2 subfamily T member 1	Olfactory Receptor	1q44	protein coding	Unknown
26707	ENSG00000204700	OR2J2	olfactory receptor family 2 subfamily J member 2	Olfactory Receptor	6p22.1	protein coding	Unknown
26716	ENSG00000204688	OR2H1	olfactory receptor family 2 subfamily H member 1	Olfactory Receptor	6p22.1	protein coding	Unknown
26735	ENSG00000171481	OR1L3	olfactory receptor family 1 subfamily L member 3	Olfactory Receptor	9q33.2	protein coding	Unknown
26737	ENSG00000173679	OR1L1	olfactory receptor family 1 subfamily L member 1	Olfactory Receptor	9q33.2	protein coding	Unknown
26740	ENSG00000197233	OR1J2	olfactory receptor family 1 subfamily J member 2	Olfactory Receptor	9q33.2	protein coding	Unknown
26996	ENSG00000173890	GPR160	G protein-coupled receptor 160	class A	3q26.2	protein coding	Unknown
27197	ENSG00000171657	GPR82	G protein-coupled receptor 82	class A	Xp11.4	protein coding	Unknown
27198	ENSG00000196917	HCAR1	hydroxycarboxylic acid receptor 1	class A	12q24.31	protein coding	Gi/Go
27199	ENSG00000165621	OXGR1	oxoglutarate receptor 1	class A	13q32.1	protein coding	Gq/G11
27201	ENSG00000155269	GPR78	G protein-coupled receptor 78	class A	4p16.1	protein coding	Gs
27202	ENSG00000134830	C5AR2	complement component 5a receptor 2	class A	19q13.32	protein coding	Unknown
27239	ENSG00000250510	GPR162	G protein-coupled receptor 162	class A	12p13.31	protein coding	Unknown
27334	ENSG00000078589	P2RY10	P2Y receptor family member 10	class A	Xq21.1	protein coding	Unknown
29909	ENSG00000174946	GPR171	G protein-coupled receptor 171	class A	3q25.1	protein coding	Gi/Go
29933	ENSG00000183484	GPR132	G protein-coupled receptor 132	class A	14q32.33	protein coding	Gs, Gq/G11, G12/G13
30817	ENSG00000127507	ADGRE2	adhesion G protein-coupled receptor E2	Adhesion Class	19p13.12	protein coding	Unknown
50831	ENSG00000127362	TAS2R3	taste 2 receptor member 3	class T2	7q34	protein coding	Unknown
50832	ENSG00000127364	TAS2R4	taste 2 receptor member 4	class T2	7q34	protein coding	Unknown
50833	ENSG00000128519	TAS2R16	taste 2 receptor member 16	class T2	7q31.32; 7q31	protein coding	Unknown
50834	ENSG00000169777	TAS2R1	taste 2 receptor member 1	class T2	5p15.31	protein coding	Unknown
50835	ENSG00000121381	TAS2R9	taste 2 receptor member 9	class T2	12p13.2	protein coding	Unknown
50836	ENSG00000121314	TAS2R8	taste 2 receptor member 8	class T2	12p13.2	protein coding	Unknown
50837	ENSG00000121377	TAS2R7	taste 2 receptor member 7	class T2	12p13.2	protein coding	Unknown
50838	ENSG00000212128	TAS2R13	taste 2 receptor member 13	class T2	12p13.2	protein coding	Unknown
50839	ENSG00000121318	TAS2R10	taste 2 receptor member 10	class T2	12p13.2	protein coding	Unknown
50840	ENSG00000212127	TAS2R14	taste 2 receptor member 14	class T2	12p13.2	protein coding	Unknown
51289	ENSG00000182631	RXFP3	relaxin family peptide receptor 3	class A	5p13.2	protein coding	Gi/Go
51554	ENSG00000129048	ACKR4	atypical chemokine receptor 4	class A	3q22.1	protein coding	Unknown
51704	ENSG00000167191	GPRC5B	G protein-coupled receptor class C group 5 member B	class C	16p12.3	protein coding	Unknown
53637	ENSG00000180739	S1PR5	sphingosine-1-phosphate receptor 5	class A	19p13.2	protein coding	Gi/Go, G12/G13
53829	ENSG00000181631	P2RY13	purinergic receptor P2Y13	class A	3q25.1	protein coding	Gi/Go
53831	ENSG00000139572	GPR84	G protein-coupled receptor 84	class A	12q13.13	protein coding	Gi/Go
53836	ENSG00000138271	GPR87	G protein-coupled receptor 87	class A	3q25.1	protein coding	Unknown
54112	ENSG00000181656	GPR88	G protein-coupled receptor 88	class A	1p21.2	protein coding	Unknown
54328	ENSG00000184194	GPR173	G protein-coupled receptor 173	class A	Xp11.22	protein coding	Unknown
54329	ENSG00000164604	GPR85	G protein-coupled receptor 85	class A	7q31.1	protein coding	Unknown
54429	ENSG00000127366	TAS2R5	taste 2 receptor member 5	class T2	7q34	protein coding	Unknown
55366	ENSG00000205213	LGR4	leucine rich repeat containing G protein-coupled receptor 4	class A	11p14.1	protein coding	Unknown
55507	ENSG00000111291	GPRC5D	G protein-coupled receptor class C group 5 member D	class C	12p13.1	protein coding	Unknown
55890	ENSG00000170412	GPRC5C	G protein-coupled receptor class C group 5 member C	class C	17q25.1	protein coding	Unknown
56413	ENSG00000213906	LTB4R2	leukotriene B4 receptor 2	class A	14q12	protein coding	Gi/Go
56656	ENSG00000278889	OR2S2	olfactory receptor family 2 subfamily S member 2	Olfactory Receptor	9p13.3	protein coding	Unknown
56670	ENSG00000198829	SUCNR1	succinate receptor 1	class A	3q25.1	protein coding	Gi/Go, Gq/G11
56834	ENSG00000173264	GPR137	G protein-coupled receptor 137	Other 7TM proteins	11q13.1	protein coding	Gq/G11, G12/G13
56923	ENSG00000132911	NMUR2	neuromedin U receptor 2	class A	5q33.1	protein coding	Gq/G11
57007	ENSG00000144476	ACKR3	atypical chemokine receptor 3	class A	2q37.3	protein coding	Unknown
57105	ENSG00000152207	CYSLTR2	cysteinyl leukotriene receptor 2	class A	13q14.2	protein coding	Gq/G11
57121	ENSG00000184574	LPAR5	lysophosphatidic acid receptor 5	class A	12p13.31	protein coding	Gq/G11, G12/G13
57191	ENSG00000178201	VN1R1	vomeronasal 1 receptor 1	class D	19q13.43	protein coding	Unknown
57211	ENSG00000112414	ADGRG6	adhesion G protein-coupled receptor G6	Adhesion Class	6q24.2	protein coding	Unknown
57512	ENSG00000151025	GPR158	G protein-coupled receptor 158	class C	10p12.1	protein coding	Unknown
57720	ENSG00000148358	GPR107	G protein-coupled receptor 107	Other 7TM proteins	9q34.11	protein coding	Unknown
59340	ENSG00000134489	HRH4	histamine receptor H4	class A	18q11.2	protein coding	Gi/Go
59350	ENSG00000171509	RXFP1	relaxin family peptide receptor 1	class A	4q32.1	protein coding	Gs, Gi/Go
59352	ENSG00000133067	LGR6	leucine rich repeat containing G protein-coupled receptor 6	class A	1q32.1	protein coding	Unknown
64106	ENSG00000148734	NPFFR1	neuropeptide FF receptor 1	class A	10q22.1	protein coding	Gi/Go
64123	ENSG00000162618	ADGRL4	adhesion G protein-coupled receptor L4	Adhesion Class	1p31.1	protein coding	Unknown
64582	ENSG00000181619	GPR135	G protein-coupled receptor 135	class A	14q23.1	protein coding	Unknown
64805	ENSG00000169313	P2RY12	purinergic receptor P2Y12	class A	3q25.1	protein coding	Gi/Go
79290	ENSG00000256574	OR13A1	olfactory receptor family 13 subfamily A member 1	Olfactory Receptor	10q11.21	protein coding	Unknown
79295	ENSG00000230301	OR5H6	olfactory receptor family 5 subfamily H member 6	Olfactory Receptor	3q11.2	protein coding	Unknown
79310	ENSG00000197938	OR5H2	olfactory receptor family 5 subfamily H member 2	Olfactory Receptor	3q11.2	protein coding	Unknown
79317	ENSG00000176281	OR4K5	olfactory receptor family 4 subfamily K member 5	Olfactory Receptor	14q11.2	protein coding	Unknown
79324	ENSG00000278870	OR51G1	olfactory receptor family 51 subfamily G member 1	Olfactory Receptor	11p15.4	protein coding	Unknown
79339	ENSG00000183251	OR51B4	olfactory receptor family 51 subfamily B member 4	Olfactory Receptor	11p15.4	protein coding	Unknown
79345	ENSG00000279012	OR51B2	olfactory receptor family 51 subfamily B member 2	Olfactory Receptor	11p15.4	protein coding	Unknown
79473	ENSG00000181001	OR52N1	olfactory receptor family 52 subfamily N member 1	Olfactory Receptor	11p15.4	protein coding	Unknown
79501	ENSG00000186092	OR4F5	olfactory receptor family 4 subfamily F member 5	Olfactory Receptor	1p36.33	protein coding	Unknown
79541	ENSG00000180658	OR2A4	olfactory receptor family 2 subfamily A member 4	Olfactory Receptor	6q23.2	protein coding	Unknown
79544	ENSG00000155249	OR4K1	olfactory receptor family 4 subfamily K member 1	Olfactory Receptor	14q11.2	protein coding	Unknown
80045	ENSG00000180758	GPR157	G protein-coupled receptor 157	Other 7TM proteins	1p36.22	protein coding	Unknown
80834	ENSG00000179002	TAS1R2	taste 1 receptor member 2	class C	1p36.13	protein coding	Unknown
80835	ENSG00000173662	TAS1R1	taste 1 receptor member 1	class C	1p36.31	protein coding	Unknown
81050	ENSG00000196578	OR5AC2	olfactory receptor family 5 subfamily AC member 2	Olfactory Receptor	3q11.2	protein coding	Unknown
81061	ENSG00000130538	OR11H1	olfactory receptor family 11 subfamily H member 1	Olfactory Receptor	22q11.1	protein coding	Unknown
81099	ENSG00000176695	OR4F17	olfactory receptor family 4 subfamily F member 17	Olfactory Receptor	19p13.3	protein coding	Unknown
81127	ENSG00000169488	OR4K15	olfactory receptor family 4 subfamily K member 15	Olfactory Receptor	14q11.2	protein coding	Unknown
81168	ENSG00000167822	OR8J3	olfactory receptor family 8 subfamily J member 3	Olfactory Receptor	11q12.1	protein coding	Unknown
81282	ENSG00000176893	OR51G2	olfactory receptor family 51 subfamily G member 2	Olfactory Receptor	11p15.4	protein coding	Unknown
81285	ENSG00000167332	OR51E2	olfactory receptor family 51 subfamily E member 2	Olfactory Receptor	11p15.4	protein coding	Unknown
81300	ENSG00000181927	OR4P4	olfactory receptor family 4 subfamily P member 4	Olfactory Receptor	11q11	protein coding	Unknown
81309	ENSG00000181939	OR4C15	olfactory receptor family 4 subfamily A member 15	Olfactory Receptor	11q11	protein coding	Unknown
81318	ENSG00000221840	OR4A5	olfactory receptor family 4 subfamily A member 5	Olfactory Receptor	11q11	protein coding	Unknown
81327	ENSG00000181961	OR4A16	olfactory receptor family 4 subfamily A member 16	Olfactory Receptor	11q11	protein coding	Unknown
81328	ENSG00000181958	OR4A15	olfactory receptor family 4 subfamily A member 15	Olfactory Receptor	11q11	protein coding	Unknown
81341	ENSG00000172772	OR10W1	olfactory receptor family 10 subfamily W member 1	Olfactory Receptor	11q12.1	protein coding	Unknown
81392	ENSG00000244623	OR2AE1	olfactory receptor family 2 subfamily AE member 1	Olfactory Receptor	7q22.1	protein coding	Unknown
81442	ENSG00000188340	OR6N2	olfactory receptor family 6 subfamily N member 2	Olfactory Receptor	1q23.1	protein coding	Unknown
81448	ENSG00000196171	OR6K2	olfactory receptor family 6 subfamily K member 2	Olfactory Receptor	1q23.1	protein coding	Unknown
81469	ENSG00000177476	OR2G3	olfactory receptor family 2 subfamily G member 3	Olfactory Receptor	1q44	protein coding	Unknown
81470	ENSG00000177489	OR2G2	olfactory receptor family 2 subfamily G member 2	Olfactory Receptor	1q44	protein coding	Unknown
81472	ENSG00000196242	OR2C3	olfactory receptor family 2 subfamily C member 3	Olfactory Receptor	1q44	protein coding	Unknown
81491	ENSG00000112218	GPR63	G protein-coupled receptor 63	class A	6q16.1	protein coding	Unknown
81696	ENSG00000243729	OR5V1	olfactory receptor family 5 subfamily V member 1	Olfactory Receptor	6p22.1	protein coding	Unknown
81697	ENSG00000168131	OR2B2	olfactory receptor family 2 subfamily B member 2	Olfactory Receptor	6p22.1	protein coding	Unknown
81797	ENSG00000112462	OR12D3	olfactory receptor family 12 subfamily D member 3	Olfactory Receptor	6p22.1	protein coding	Unknown
83550	ENSG00000165370	GPR101	G protein-coupled receptor 101	class A	Xq26.3	protein coding	Gs
83551	ENSG00000146385	TAAR8	trace amine associated receptor 8	class A	6q23.2	protein coding	Unknown
83756	ENSG00000169962	TAS1R3	taste 1 receptor member 3	class C	1p36.33	protein coding	Unknown
83873	ENSG00000156097	GPR61	G protein-coupled receptor 61	class A	1p13.3	protein coding	Unknown
84059	ENSG00000164199	ADGRV1	adhesion G protein-coupled receptor V1	Adhesion Class	5q14.3	protein coding	Unknown
84109	ENSG00000186867	QRFPR	pyroglutamylated RFamide peptide receptor	class A	4q27	protein coding	Gi/Go, Gq/G11
84435	ENSG00000197177	ADGRA1	adhesion G protein-coupled receptor A1	Adhesion Class	10q26.3	protein coding	Unknown
84539	ENSG00000152034	MCHR2	melanin concentrating hormone receptor 2	class A	6q16.2	protein coding	Gq/G11
84634	ENSG00000116014	KISS1R	KISS1 receptor	class A	19p13.3	protein coding	Gq/G11
84636	ENSG00000147138	GPR174	G protein-coupled receptor 174	class A	Xq21.1	protein coding	Gs, G12/G13
84658	ENSG00000131355	ADGRE3	adhesion G protein-coupled receptor E3	Adhesion Class	19p13.12	protein coding	Unknown
84873	ENSG00000144820	ADGRG7	adhesion G protein-coupled receptor G7	Adhesion Class	3q12.2	protein coding	Unknown
94233	ENSG00000122375	OPN4	opsin 4	class A	10q23.2	protein coding	Gi/Go, Gq/G11
115330	ENSG00000164849	GPR146	G protein-coupled receptor 146	class A	7p22.3	protein coding	Unknown
116511	ENSG00000204687	MAS1L	MAS1 proto-oncogene like, G protein-coupled receptor	class A	6p22.1	protein coding	Unknown
116512	ENSG00000172938	MRGPRD	MAS related GPR family member D	class A	11q13.3	protein coding	Gi/Go, Gq/G11
116534	ENSG00000184350	MRGPRE	MAS related GPR family member E	class A	11p15.4	protein coding	Unknown
116535	ENSG00000172935	MRGPRF	MAS related GPR family member F	class A	11q13.3	protein coding	Unknown
117194	ENSG00000183695	MRGPRX2	MAS related GPR family member X2	class A	11p15.1	protein coding	Gi/Go, Gq/G11
117195	ENSG00000179826	MRGPRX3	MAS related GPR family member X3	class A	11p15.1	protein coding	Gq/G11
117196	ENSG00000179817	MRGPRX4	MAS related GPR family member X4	class A	11p15.1	protein coding	Gq/G11
118442	ENSG00000180929	GPR62	G protein-coupled receptor 62	class A	3p21.2	protein coding	Unknown
119678	ENSG00000176787	OR52E2	olfactory receptor family 52 subfamily E member 2	Olfactory Receptor	11p15.4	protein coding	Unknown
119679	ENSG00000205495	OR52J3	olfactory receptor family 52 subfamily J member 3	Olfactory Receptor	11p15.4	protein coding	Unknown
119682	ENSG00000176798	OR51L1	olfactory receptor family 51 subfamily L member 1	Olfactory Receptor	11p15.4	protein coding	Unknown
119687	ENSG00000176895	OR51A7	olfactory receptor family 51 subfamily A member 7	Olfactory Receptor	11p15.4	protein coding	Unknown
119692	ENSG00000176922	OR51S1	olfactory receptor family 51 subfamily S member 1	Olfactory Receptor	11p15.4	protein coding	Unknown
119694	ENSG00000176925	OR51F2	olfactory receptor family 51 subfamily F member 2	Olfactory Receptor	11p15.4	protein coding	Unknown
119695	ENSG00000279270	OR52R1	olfactory receptor family 52 subfamily R member 1	Olfactory Receptor	11p15.4	protein coding	Unknown
119749	ENSG00000185926	OR4C46	olfactory receptor family 4 subfamily C member 46	Olfactory Receptor	11q11	protein coding	Unknown
119764	ENSG00000172208	OR4X2	olfactory receptor family 4 subfamily X member 2	Olfactory Receptor	11p11.2	protein coding	Unknown
119765	ENSG00000175619	OR4B1	olfactory receptor family 4 subfamily B member 1	Olfactory Receptor	11p11.2	protein coding	Unknown
119772	ENSG00000197790	OR52M1	olfactory receptor family 52 subfamily M member 1	Olfactory Receptor	11p15.4	protein coding	Unknown
119774	ENSG00000181963	OR52K2	olfactory receptor family 52 subfamily K member 2	Olfactory Receptor	11p15.4	protein coding	Unknown
120065	ENSG00000183303	OR5P2	olfactory receptor family 5 subfamily P member 2	Olfactory Receptor	11p15.4	protein coding	Unknown
120066	ENSG00000182334	OR5P3	olfactory receptor family 5 subfamily P member 3	Olfactory Receptor	11p15.4	protein coding	Unknown
120586	ENSG00000172154	OR8I2	olfactory receptor family 8 subfamily I member 2	Olfactory Receptor	11q12.1	protein coding	Unknown
120775	ENSG00000178358	OR2D3	olfactory receptor family 2 subfamily D member 3	Olfactory Receptor	11p15.4	protein coding	Unknown
120776	ENSG00000166368	OR2D2	olfactory receptor family 2 subfamily D member 2	Olfactory Receptor	11p15.4	protein coding	Unknown
120787	ENSG00000175485	OR52W1	olfactory receptor family 52 subfamily W member 1	Olfactory Receptor	11p15.4	protein coding	Unknown
120793	ENSG00000183389	OR56A4	olfactory receptor family 56 subfamily A member 4	Olfactory Receptor	11p15.4	protein coding	Unknown
120796	ENSG00000180934	OR56A1	olfactory receptor family 56 subfamily A member 1	Olfactory Receptor	11p15.4	protein coding	Unknown
121130	ENSG00000175398	OR10P1	olfactory receptor family 10 subfamily P member 1	Olfactory Receptor	12q13.2	protein coding	Unknown
121275	ENSG00000172640	OR10AD1	olfactory receptor family 10 subfamily AD member 1	Olfactory Receptor	12q13.11	protein coding	Unknown
121364	ENSG00000179919	OR10A7	olfactory receptor family 10 subfamily A member 7	Olfactory Receptor	12q13.2	protein coding	Unknown
122042	ENSG00000133105	RXFP2	relaxin family peptide receptor 2	class A	13q13.1	protein coding	Gs, Gi/Go
122740	ENSG00000169484	OR4K14	olfactory receptor family 4 subfamily K member 14	Olfactory Receptor	14q11.2	protein coding	Unknown
122742	ENSG00000176246	OR4L1	olfactory receptor family 4 subfamily L member 1	Olfactory Receptor	14q11.2	protein coding	Unknown
122748	ENSG00000176219	OR11H6	olfactory receptor family 11 subfamily H member 6	Olfactory Receptor	14q11.2	protein coding	Unknown
124274	ENSG00000180269	GPR139	G protein-coupled receptor 139	class A	16p12.3	protein coding	Gq/G11
124538	ENSG00000255713	OR4D2	olfactory receptor family 4 subfamily D member 2	Olfactory Receptor	17q22	protein coding	Unknown
125958	ENSG00000174667	OR7D4	olfactory receptor family 7 subfamily D member 4	Olfactory Receptor	19p13.2	protein coding	Unknown
125962	ENSG00000161807	OR7G1	olfactory receptor family 7 subfamily G member 1	Olfactory Receptor	19p13.2	protein coding	Unknown
125963	ENSG00000170929	OR1M1	olfactory receptor family 1 subfamily M member 1	Olfactory Receptor	19p13.2	protein coding	Unknown
126370	ENSG00000094661	OR1I1	olfactory receptor family 1 subfamily I member 1	Olfactory Receptor	19p13.12	protein coding	Unknown
126541	ENSG00000176231	OR10H4	olfactory receptor family 10 subfamily H member 4	Olfactory Receptor	19p13.12	protein coding	Unknown
127059	ENSG00000162727	OR2M5	olfactory receptor family 2 subfamily M member 5	Olfactory Receptor	1q44	protein coding	Unknown
127062	ENSG00000228198	OR2M3	olfactory receptor family 2 subfamily M member 3	Olfactory Receptor	1q44	protein coding	Unknown
127064	ENSG00000177201	OR2T12	olfactory receptor family 2 subfamily T member 12	Olfactory Receptor	1q44	protein coding	Unknown
127066	ENSG00000177174	OR14C36	olfactory receptor family 14 subfamily C member 36	Olfactory Receptor	1q44	protein coding	Unknown
127068	ENSG00000183310	OR2T34	Olfactory receptor 2T34	Olfactory Receptor	1q44	protein coding	Unknown
127069	ENSG00000184022	OR2T10	olfactory receptor family 2 subfamily T member 10	Olfactory Receptor	1q44	protein coding	Unknown
127074	ENSG00000196944	OR2T4	olfactory receptor family 2 subfamily T member 4	Olfactory Receptor	1q44	protein coding	Unknown
127077	ENSG00000279301	OR2T11	olfactory receptor family 2 subfamily T member 11	Olfactory Receptor	1q44	protein coding	Unknown
127385	ENSG00000184155	OR10J5	olfactory receptor family 10 subfamily J member 5	Olfactory Receptor	1q23.2	protein coding	Unknown
127623	ENSG00000177535	OR2B11	olfactory receptor family 2 subfamily B member 11	Olfactory Receptor	1q44	protein coding	Unknown
128360	ENSG00000186306	OR10T2	olfactory receptor family 10 subfamily T member 2p	Olfactory Receptor	1q23.1	protein coding	Unknown
128366	ENSG00000186440	OR6P1	olfactory receptor family 6 subfamily P member 1	Olfactory Receptor	1q23.1	protein coding	Unknown
128367	ENSG00000279111	OR10X1	olfactory receptor family 10 subfamily X member 1	Olfactory Receptor	1q23.1	protein coding	Unknown
128368	ENSG00000198967	OR10Z1	olfactory receptor family 10 subfamily Z member 1	Olfactory Receptor	1q23.1	protein coding	Unknown
128371	ENSG00000180433	OR6K6	olfactory receptor family 6 subfamily K member 6	Olfactory Receptor	1q23.1	protein coding	Unknown
128372	ENSG00000197403	OR6N1	olfactory receptor family 6 subfamily N member 1	Olfactory Receptor	1q23.1	protein coding	Unknown
128674	ENSG00000101292	PROKR2	prokineticin receptor 2	class A	20p12.3	protein coding	Gq/G11
130075	ENSG00000258083	OR9A4	olfactory receptor family 9 subfamily A member 4	Olfactory Receptor	7q34	protein coding	Unknown
131601	ENSG00000163870	TPRA1	transmembrane protein adipocyte associated 1	Other 7TM proteins	3q21.3	protein coding	Unknown
134083	ENSG00000174339	OR2Y1	olfactory receptor family 2 subfamily Y member 1	Olfactory Receptor	5q35.3	protein coding	Unknown
134391	ENSG00000173250	GPR151	G protein-coupled receptor 151	class A	5q32	protein coding	Unknown
134860	ENSG00000237110	TAAR9	trace amine associated receptor 9	class A	6q23.2	protein coding	Unknown
134864	ENSG00000146399	TAAR1	trace amine associated receptor 1	class A	6q23.2	protein coding	Gs
135924	ENSG00000179468	OR9A2	olfactory receptor family 9 subfamily A member 2	Olfactory Receptor	7q34	protein coding	Unknown
135941	ENSG00000221938	OR2A14	olfactory receptor family 2 subfamily A member 14	Olfactory Receptor	7q35	protein coding	Unknown
135946	ENSG00000221813	OR6B1	olfactory receptor family 6 subfamily B member 1	Olfactory Receptor	7q35	protein coding	Unknown
135948	ENSG00000221910	OR2F2	olfactory receptor family 2 subfamily F member 2	Olfactory Receptor	7q35	protein coding	Unknown
138799	ENSG00000277556	OR13C5	olfactory receptor family 13 subfamily C member 5	Olfactory Receptor	9q31.1	protein coding	Unknown
138802	ENSG00000186943	OR13C8	olfactory receptor family 13 subfamily C member 8	Olfactory Receptor	9q31.1	protein coding	Unknown
138803	ENSG00000204246	OR13C3	olfactory receptor family 13 subfamily C member 3	Olfactory Receptor	9q31.1	protein coding	Unknown
138804	ENSG00000148136	OR13C4	olfactory receptor family 13 subfamily C member 4	Olfactory Receptor	9q31.1	protein coding	Unknown
138805	ENSG00000186881	OR13F1	olfactory receptor family 13 subfamily F member 1	Olfactory Receptor	9q31.1	protein coding	Unknown
138881	ENSG00000171496	OR1L8	olfactory receptor family 1 subfamily L member 8	Olfactory Receptor	9q33.2	protein coding	Unknown
138882	ENSG00000171501	OR1N2	olfactory receptor family 1 subfamily N member 2	Olfactory Receptor	9q33.2	protein coding	Unknown
138883	ENSG00000171505	OR1N1	olfactory receptor family 1 subfamily N member 1	Olfactory Receptor	9q33.2	protein coding	Unknown
139378	ENSG00000156920	ADGRG4	adhesion G protein-coupled receptor G4	Adhesion Class	Xq26.3	protein coding	Unknown
139760	ENSG00000147262	GPR119	G protein-coupled receptor 119	class A	Xq26.1	protein coding	Gs
143496	ENSG00000221996	OR52B4	olfactory receptor family 52 subfamily B member 4	Olfactory Receptor	11p15.4	protein coding	Unknown
143502	ENSG00000226288	OR52I2	olfactory receptor family 52 subfamily I member 2	Olfactory Receptor	11p15.4	protein coding	Unknown
143503	ENSG00000180785	OR51E1	olfactory receptor family 51 subfamily E member 1	Olfactory Receptor	11p15.4	protein coding	Unknown
144124	ENSG00000166363	OR10A5	olfactory receptor family 10 subfamily A member 5	Olfactory Receptor	11p15.4	protein coding	Unknown
144125	ENSG00000279486	OR2AG1	olfactory receptor family 2 subfamily AG member 1	Olfactory Receptor	11p15.4	protein coding	Unknown
150681	ENSG00000178586	OR6B3	olfactory receptor family 6 subfamily B member 3	Olfactory Receptor	2q37.3	protein coding	Unknown
151306	ENSG00000179921	GPBAR1	G protein-coupled bile acid receptor 1	class A	2q35	protein coding	Gs
158131	ENSG00000165202	OR1Q1	olfactory receptor family 1 subfamily Q member 1	Olfactory Receptor	9q33.2	protein coding	Unknown
162998	ENSG00000188000	OR7D2	olfactory receptor family 7 subfamily D member 2	Olfactory Receptor	19p13.2	protein coding	Unknown
165082	ENSG00000173567	ADGRF3	adhesion G protein-coupled receptor F3	Adhesion Class	2p23.3	protein coding	Unknown
165140	ENSG00000162881	OXER1	oxoeicosanoid receptor 1	class A	2p21	protein coding	Gi/Go
165829	ENSG00000175697	GPR156	G protein-coupled receptor 156	class C	3q13.33	protein coding	Unknown
166647	ENSG00000152990	ADGRA3	adhesion G protein-coupled receptor A3	Adhesion Class	4p15.2	protein coding	Unknown
196335	ENSG00000180919	OR56B4	olfactory receptor family 56 subfamily B member 4	Olfactory Receptor	11p15.4	protein coding	Unknown
202018	ENSG00000169762	TAPT1	transmembrane anterior posterior transformation 1	Other 7TM proteins	4p15.32	protein coding	Unknown
219417	ENSG00000172199	OR8U1	olfactory receptor family 8 subfamily U member 1	Olfactory Receptor	11q12.1	protein coding	Unknown
219428	ENSG00000279514	OR4C16	olfactory receptor family 4 subfamily C member 16	Olfactory Receptor	11q11	protein coding	Unknown
219429	ENSG00000172188	OR4C11	olfactory receptor family 4 subfamily C member 11	Olfactory Receptor	11q11	protein coding	Unknown
219431	ENSG00000174982	OR4S2	olfactory receptor family 4 subfamily S member 2	Olfactory Receptor	11q11	protein coding	Unknown
219432	ENSG00000181903	OR4C6	olfactory receptor family 4 subfamily C member 6	Olfactory Receptor	11q11	protein coding	Unknown
219436	ENSG00000186113	OR5D14	olfactory receptor family 5 subfamily D member 14	Olfactory Receptor	11q11	protein coding	Unknown
219437	ENSG00000279395	OR5L1	olfactory receptor family 5 subfamily L member 1	Olfactory Receptor	11q12.1	protein coding	Unknown
219438	ENSG00000186119	OR5D18	olfactory receptor family 5 subfamily D member 18	Olfactory Receptor	11q12.1	protein coding	Unknown
219447	ENSG00000181785	OR5AS1	olfactory receptor family 5 subfamily AS member 1	Olfactory Receptor	11q12.1	protein coding	Unknown
219453	ENSG00000181752	OR8K5	olfactory receptor family 8 subfamily K member 5	Olfactory Receptor	11q12.1	protein coding	Unknown
219464	ENSG00000181718	OR5T2	olfactory receptor family 5 subfamily T member 2	Olfactory Receptor	11q12.1	protein coding	Unknown
219469	ENSG00000181693	OR8H1	olfactory receptor family 8 subfamily H member 1	Olfactory Receptor	11q12.1	protein coding	Unknown
219473	ENSG00000280314	OR8K3	olfactory receptor family 8 subfamily K member 3 (gene/pseudogene)	Olfactory Receptor	11q12.1	protein coding	Unknown
219477	ENSG00000172487	OR8J1	olfactory receptor family 8 subfamily J member 1	Olfactory Receptor	11q12.1	protein coding	Unknown
219479	ENSG00000279961	OR5R1	olfactory receptor family 8 subfamily U member 3	Olfactory Receptor	11q12.1	protein coding	Unknown
219482	ENSG00000174937	OR5M3	olfactory receptor family 5 subfamily M member 3	Olfactory Receptor	11q12.1	protein coding	Unknown
219484	ENSG00000181371	OR5M8	olfactory receptor family 5 subfamily M member 8	Olfactory Receptor	11q12.1	protein coding	Unknown
219487	ENSG00000255223	OR5M11	olfactory receptor family 5 subfamily M member 11	Olfactory Receptor	11q12.1	protein coding	Unknown
219493	ENSG00000172459	OR5AR1	olfactory receptor family 5 subfamily AR member 1	Olfactory Receptor	11q12.1	protein coding	Unknown
219858	ENSG00000170953	OR8B12	olfactory receptor family 8 subfamily B member 12	Olfactory Receptor	11q24.2	protein coding	Unknown
219865	ENSG00000255298	OR8G5	olfactory receptor family 8 subfamily G member 5	Olfactory Receptor	11q24.2	protein coding	Unknown
219869	ENSG00000234560	OR10G8	olfactory receptor family 10 subfamily G member 8	Olfactory Receptor	11q24.2	protein coding	Unknown
219870	ENSG00000236981	OR10G9	olfactory receptor family 10 subfamily G member 9	Olfactory Receptor	11q24.2	protein coding	Unknown
219873	ENSG00000196248	OR10S1	olfactory receptor family 10 subfamily S member 1	Olfactory Receptor	11q24.1	protein coding	Unknown
219874	ENSG00000181499	OR6T1	olfactory receptor family 6 subfamily T member 1	Olfactory Receptor	11q24.1	protein coding	Unknown
219875	ENSG00000171014	OR4D5	olfactory receptor family 4 subfamily D member 5	Olfactory Receptor	11q24.1	protein coding	Unknown
219952	ENSG00000279051	OR6Q1	olfactory receptor family 6 subfamily Q member 1	Olfactory Receptor	11q12.1	protein coding	Unknown
219954	ENSG00000172377	OR9I1	olfactory receptor family 9 subfamily I member 1	Olfactory Receptor	11q12.1	protein coding	Unknown
219956	ENSG00000186509	OR9Q1	olfactory receptor family 9 subfamily Q member 1	Olfactory Receptor	11q12.	protein coding	Unknown
219957	ENSG00000186513	OR9Q2	olfactory receptor family 9 subfamily Q member 2	Olfactory Receptor	11q12.1	protein coding	Unknown
219958	ENSG00000197887	OR1S2	olfactory receptor family 1 subfamily S member 2	Olfactory Receptor	11q12.1	protein coding	Unknown
219959	ENSG00000280204	OR1S1	olfactory receptor family 1 subfamily S member 1	Olfactory Receptor	11q12.1	protein coding	Unknown
219960	ENSG00000180475	OR10Q1	olfactory receptor family 10 subfamily Q member 1	Olfactory Receptor	11q12.1	protein coding	Unknown
219965	ENSG00000197786	OR5B17	olfactory receptor family 5 subfamily B member 17	Olfactory Receptor	11q12.1	protein coding	Unknown
219968	ENSG00000198283	OR5B21	olfactory receptor family 5 subfamily B member 21	Olfactory Receptor	11q12.1	protein coding	Unknown
219981	ENSG00000172324	OR5A2	olfactory receptor family 5 subfamily A member 2	Olfactory Receptor	11q12.1	protein coding	Unknown
219982	ENSG00000172320	OR5A1	olfactory receptor family 5 subfamily A member 1	Olfactory Receptor	11q12.1	protein coding	Unknown
219983	ENSG00000166884	OR4D6	olfactory receptor family 4 subfamily D member 6	Olfactory Receptor	11q12.1	protein coding	Unknown
219986	ENSG00000176200	OR4D11	olfactory receptor family 4 subfamily D member 11	Olfactory Receptor	11q12.1	protein coding	Unknown
221188	ENSG00000159618	ADGRG5	adhesion G protein-coupled receptor G5	Adhesion Class	16q21	protein coding	Unknown
221391	ENSG00000124818	OPN5	opsin 5	class A	6p12.3	protein coding	Gi/Go
221393	ENSG00000153294	ADGRF4	adhesion G protein-coupled receptor F4	Adhesion Class	6p12.3	protein coding	Unknown
221395	ENSG00000069122	ADGRF5	adhesion G protein-coupled receptor F5	Adhesion Class	6p12.3	protein coding	Unknown
222487	ENSG00000182885	ADGRG3	adhesion G protein-coupled receptor G3	Adhesion Class	16q21	protein coding	Unknown
222545	ENSG00000173612	GPRC6A	G protein-coupled receptor class C group 6 member A	class C	6q22.1	protein coding	Gq/G11
222611	ENSG00000164393	ADGRF2	adhesion G protein-coupled receptor F2	Adhesion Class	6p12.3	protein coding	Unknown
254783	ENSG00000197706	OR6C74	olfactory receptor family 6 subfamily C member 74	Olfactory Receptor	12q13.2	protein coding	Unknown
254786	ENSG00000205329	OR6C3	olfactory receptor family 6 subfamily C member 3	Olfactory Receptor	12q13.2	protein coding	Unknown
254879	ENSG00000198104	OR2T6	olfactory receptor family 2 subfamily T member 6	Olfactory Receptor	1q44	protein coding	Unknown
254973	ENSG00000136939	OR1L4	olfactory receptor family 1 subfamily L member 4	Olfactory Receptor	9q33.2	protein coding	Unknown
255725	ENSG00000255307	OR52B2	olfactory receptor family 52 subfamily B member 2	Olfactory Receptor	11p15.4	protein coding	Unknown
256144	ENSG00000176547	OR4C3	olfactory receptor family 4 subfamily C member 3	Olfactory Receptor	11p11.2	protein coding	Unknown
256148	ENSG00000176555	OR4S1	olfactory receptor family 4 subfamily S member 1	Olfactory Receptor	11p11.2	protein coding	Unknown
256892	ENSG00000280021	OR51F1	olfactory receptor family 51 subfamily F member 1	Olfactory Receptor	11p15.4	protein coding	Unknown
259249	ENSG00000170255	MRGPRX1	MAS related GPR family member X1	class A	11p15.1; 11	protein coding	Gq/G11
259285	ENSG00000236398	TAS2R39	taste 2 receptor member 39	class T2	7q34	protein coding	Unknown
259286	ENSG00000221937	TAS2R40	taste 2 receptor member 40	class T2	7q34	protein coding	Unknown
259287	ENSG00000221855	TAS2R41	taste 2 receptor member 41	class T2	7q35	protein coding	Unknown
259289	ENSG00000255374	TAS2R43	taste 2 receptor member 43	class T2	12p13.2	protein coding	Unknown
259290	ENSG00000256436	TAS2R31	taste 2 receptor member 31	class T2	12p13.2	protein coding	Unknown
259292	ENSG00000226761	TAS2R46	taste 2 receptor member 46	class T2	12p13.2	protein coding	Unknown
259293	ENSG00000256188	TAS2R30	taste 2 receptor member 30	class T2	12p13.2	protein coding	Unknown
259294	ENSG00000212124	TAS2R19	taste 2 receptor member 19	class T2	12p13.2	protein coding	Unknown
259295	ENSG00000255837	TAS2R20	taste 2 receptor member 20	class T2	12p13.2	protein coding	Unknown
259296	ENSG00000212126	TAS2R50	taste 2 receptor member 50	class T2	12p13.2	protein coding	Unknown
266977	ENSG00000153292	ADGRF1	adhesion G protein-coupled receptor F1	Adhesion Class	6p12.3; 6	protein coding	Unknown
282763	ENSG00000167355	OR51B5	olfactory receptor family 51 subfamily B member 5	Olfactory Receptor	11p15.4	protein coding	Unknown
282770	ENSG00000174970	OR10AG1	olfactory receptor family 10 subfamily AG member 1	Olfactory Receptor	11q12.1	protein coding	Unknown
282775	ENSG00000174957	OR5J2	olfactory receptor family 5 subfamily J member 2	Olfactory Receptor	11q12.1	protein coding	Unknown
283092	ENSG00000258817	OR4C13	olfactory receptor family 4 subfamily C member 13	Olfactory Receptor	11p11.12	protein coding	Unknown
283093	ENSG00000221954	OR4C12	olfactory receptor family 4 subfamily C member 12	Olfactory Receptor	11p11.12	protein coding	Unknown
283111	ENSG00000176742	OR51V1	olfactory receptor family 51 subfamily V member 1	Olfactory Receptor	11p15.4	protein coding	Unknown
283159	ENSG00000196341	OR8D1	olfactory receptor family 8 subfamily D member 1	Olfactory Receptor	11q24.2	protein coding	Unknown
283160	ENSG00000279116	OR8D2	olfactory receptor family 8 subfamily D member 2	Olfactory Receptor	11q24.2	protein coding	Unknown
283162	ENSG00000280090	OR8B4	olfactory receptor family 8 subfamily B member 4	Olfactory Receptor	11q24.2	protein coding	Unknown
283189	ENSG00000172457	OR9G4	olfactory receptor family 9 subfamily G member 4	Olfactory Receptor	11q12.1	protein coding	Unknown
283297	ENSG00000170782	OR10A4	olfactory receptor family 10 subfamily A member 4	Olfactory Receptor	11p15.4	protein coding	Unknown
283365	ENSG00000188324	OR6C6	olfactory receptor family 6 subfamily C member 6	Olfactory Receptor	12q13.2	protein coding	Unknown
283383	ENSG00000111452	ADGRD1	adhesion G protein-coupled receptor D1	Adhesion Class	12q24.33	protein coding	Unknown
283694	ENSG00000183706	OR4N4	olfactory receptor family 4 subfamily N member 4	Olfactory Receptor	15q11.2	protein coding	Unknown
284383	ENSG00000181733	OR2Z1	olfactory receptor family 2 subfamily Z member 1	Olfactory Receptor	19p13.2	protein coding	Unknown
284433	ENSG00000172519	OR10H5	olfactory receptor family 10 subfamily H member 5	Olfactory Receptor	19p13.12	protein coding	Unknown
284521	ENSG00000196071	OR2L13	olfactory receptor family 2 subfamily L member 13	Olfactory Receptor	1q44	protein coding	Unknown
284532	ENSG00000196772	OR14A16	olfactory receptor family 14 subfamily A member 16	Olfactory Receptor	1q44	protein coding	Unknown
285601	ENSG00000178015	GPR150	G protein-coupled receptor 150	class A	5q15	protein coding	Unknown
285659	ENSG00000182613	OR2V2	olfactory receptor family 2 subfamily V member 2	Olfactory Receptor	5q35.3	protein coding	Unknown
286362	ENSG00000136839	OR13C9	olfactory receptor family 13 subfamily C member 9	Olfactory Receptor	9q31.1	protein coding	Unknown
286365	ENSG00000179055	OR13D1	olfactory receptor family 13 subfamily D member 1	Olfactory Receptor	9q31.1	protein coding	Unknown
286530	ENSG00000182162	P2RY8	P2Y receptor family member 8	class A	X;Y	protein coding	Unknown
317701	ENSG00000196131	VN1R2	vomeronasal 1 receptor 2	class D	19q13.42	protein coding	Unknown
317703	ENSG00000228567	VN1R4	vomeronasal 1 receptor 4	class D	19q13.42	protein coding	Unknown
317705	ENSG00000197617	VN1R5	vomeronasal 1 receptor 5 (gene/pseudogene)	class D	1q44	protein coding	Unknown
319100	ENSG00000146383	TAAR6	trace amine associated receptor 6	class A	6q23.2	protein coding	Unknown
338398	ENSG00000185899	TAS2R60	taste 2 receptor member 60	class T2	7q35	protein coding	Unknown
338442	ENSG00000182782	HCAR2	hydroxycarboxylic acid receptor 2	class A	12q24.31	protein coding	Gi/Go
338557	ENSG00000186188	FFAR4	free fatty acid receptor 4	class A	10q23.33	protein coding	Gq/G11
338662	ENSG00000181518	OR8D4	olfactory receptor family 8 subfamily D member 4	Olfactory Receptor	11q24.1	protein coding	Unknown
338674	ENSG00000149133	OR5F1	olfactory receptor family 5 subfamily F member 1	Olfactory Receptor	11q12.1	protein coding	Unknown
338675	ENSG00000172464	OR5AP2	olfactory receptor family 5 subfamily AP member 2	Olfactory Receptor	11q12.1	protein coding	Unknown
338751	ENSG00000183313	OR52L1	olfactory receptor family 52 subfamily L member 1	Olfactory Receptor	11p15.4	protein coding	Unknown
338755	ENSG00000188124	OR2AG2	olfactory receptor family 2 subfamily AG member 2	Olfactory Receptor	11p15.4	protein coding	Unknown
339403	ENSG00000173080	RXFP4	relaxin family peptide|INSL5 receptor 4	class A	1q22	protein coding	Gi/Go
340980	ENSG00000187747	OR52B6	olfactory receptor family 52 subfamily B member 6	Olfactory Receptor	11p15.4	protein coding	Unknown
341152	ENSG00000171561	OR2AT4	olfactory receptor family 2 subfamily AT member 4	Olfactory Receptor	11q13.4	protein coding	Unknown
341276	ENSG00000170790	OR10A2	olfactory receptor family 10 subfamily A member 2	Olfactory Receptor	11p15.4	protein coding	Unknown
341416	ENSG00000179695	OR6C2	olfactory receptor family 6 subfamily C member 2	Olfactory Receptor	12q13.2	protein coding	Unknown
341418	ENSG00000179626	OR6C4	olfactory receptor family 6 subfamily C member 4	Olfactory Receptor	12q13.2	protein coding	Unknown
341568	ENSG00000284723	OR8S1	olfactory receptor family 8 subfamily S member 1	Olfactory Receptor	12q13.11	protein coding	Unknown
341799	ENSG00000181803	OR6S1	olfactory receptor family 6 subfamily S member 1	Olfactory Receptor	14q11.2	protein coding	Unknown
343169	ENSG00000169214	OR6F1	olfactory receptor family 6 subfamily F member 1	Olfactory Receptor	1q44	protein coding	Unknown
343171	ENSG00000238243	OR2W3	olfactory receptor family 2 subfamily W member 3	Olfactory Receptor	1q44	protein coding	Unknown
343172	ENSG00000177462	OR2T8	olfactory receptor family 2 subfamily T member 8	Olfactory Receptor	1q44	protein coding	Unknown
343173	ENSG00000196539	OR2T3	olfactory receptor family 2 subfamily T member 3	Olfactory Receptor	1q44	protein coding	Unknown
343406	ENSG00000198965	OR10R2	olfactory receptor family 10 subfamily R member 2	Olfactory Receptor	1q23.1	protein coding	Unknown
343563	ENSG00000182783	OR2T29	olfactory receptor family 2 subfamily T member 29	Olfactory Receptor	1q44	protein coding	Unknown
344561	ENSG00000173302	GPR148	G protein-coupled receptor 148	class A	2q21.1	protein coding	Unknown
344758	ENSG00000174948	GPR149	G protein-coupled receptor 149	class A	3q25.2	protein coding	Unknown
346517	ENSG00000225781	OR6V1	olfactory receptor family 6 subfamily V member 1	Olfactory Receptor	7q34	protein coding	Unknown
346525	ENSG00000221858	OR2A12	olfactory receptor family 2 subfamily A member 12	Olfactory Receptor	7q35	protein coding	Unknown
347088	ENSG00000180264	ADGRD2	adhesion G protein-coupled receptor D2	Adhesion Class	9q33.3	protein coding	Unknown
347168	ENSG00000136834	OR1J1	olfactory receptor family 1 subfamily J member 1	Olfactory Receptor	9q33.2	protein coding	Unknown
347169	ENSG00000280094	OR1B1	olfactory receptor family 1 subfamily B member 1	Olfactory Receptor	9q33.2	protein coding	Unknown
347468	ENSG00000171054	OR13H1	olfactory receptor family 13 subfamily H member 1	Olfactory Receptor	Xq26.2	protein coding	Unknown
350383	ENSG00000257008	GPR142	G protein-coupled receptor 142	class A	17q25.1	protein coding	Unknown
353164	ENSG00000186136	TAS2R42	taste 2 receptor member 42	class T2	12p13.2	protein coding	Unknown
353345	ENSG00000187037	GPR141	G protein-coupled receptor 141	class A	7p14.1	protein coding	Unknown
386746	ENSG00000182170	MRGPRG	MAS related GPR family member G	class A	11p15.4	protein coding	Unknown
387129	ENSG00000187258	NPSR1	neuropeptide S receptor 1	class A	7p14.3	protein coding	Gq/G11
387509	ENSG00000158292	GPR153	G protein-coupled receptor 153	class A	1p36.31	protein coding	Unknown
387748	ENSG00000181023	OR56B1	olfactory receptor family 56 subfamily B member 1	Olfactory Receptor	11p15.4	protein coding	Unknown
389090	ENSG00000182083	OR6B2	olfactory receptor family 6 subfamily B member 2	Olfactory Receptor	2q37.3	protein coding	Unknown
390036	ENSG00000196778	OR52K1	olfactory receptor family 52 subfamily K member 1	Olfactory Receptor	11p15.4	protein coding	Unknown
390037	ENSG00000232268	OR52I1	olfactory receptor family 52 subfamily I member 1	Olfactory Receptor	11p15.4	protein coding	Unknown
390038	ENSG00000197428	OR51D1	olfactory receptor family 51 subfamily D member 1	Olfactory Receptor	11p15.4	protein coding	Unknown
390054	ENSG00000171944	OR52A5	olfactory receptor family 52 subfamily A member 5	Olfactory Receptor	11p15.4	protein coding	Unknown
390058	ENSG00000176239	OR51B6	olfactory receptor family 51 subfamily B member 6	Olfactory Receptor	11p15.4	protein coding	Unknown
390059	ENSG00000184698	OR51M1	olfactory receptor family 51 subfamily M member 1	Olfactory Receptor	11p15.4	protein coding	Unknown
390061	ENSG00000167360	OR51Q1	olfactory receptor family 51 subfamily Q member 1	Olfactory Receptor	11p15.4	protein coding	Unknown
390063	ENSG00000167359	OR51I1	olfactory receptor family 51 subfamily I member 1	Olfactory Receptor	11p15.4	protein coding	Unknown
390064	ENSG00000187918	OR51I2	olfactory receptor family 51 subfamily I member 2	Olfactory Receptor	11p15.4	protein coding	Unknown
390066	ENSG00000181609	OR52D1	olfactory receptor family 52 subfamily D member 1	Olfactory Receptor	11p15.4	protein coding	Unknown
390067	ENSG00000181616	OR52H1	olfactory receptor family 52 subfamily H member 1	Olfactory Receptor	11p15.4	protein coding	Unknown
390072	ENSG00000181074	OR52N4	olfactory receptor family 52 subfamily N member 4	Olfactory Receptor	11p15.4	protein coding	Unknown
390075	ENSG00000181009	OR52N5	olfactory receptor family 52 subfamily N member 5	Olfactory Receptor	11p15.4	protein coding	Unknown
390077	ENSG00000180988	OR52N2	olfactory receptor family 52 subfamily N member 2	Olfactory Receptor	11p15.4	protein coding	Unknown
390078	ENSG00000205409	OR52E6	olfactory receptor family 52 subfamily E member 6	Olfactory Receptor	11p15.4	protein coding	Unknown
390079	ENSG00000183269	OR52E8	olfactory receptor family 52 subfamily E member 8	Olfactory Receptor	11p15.4	protein coding	Unknown
390081	ENSG00000180974	OR52E4	olfactory receptor family 52 subfamily E member 4	Olfactory Receptor	11p15.4	protein coding	Unknown
390083	ENSG00000184478	OR56A3	olfactory receptor family 56 subfamily A member 3	Olfactory Receptor	11p15.4	protein coding	Unknown
390084	ENSG00000188691	OR56A5	olfactory receptor family 56 subfamily A member 5	Olfactory Receptor	11p15.4	protein coding	Unknown
390093	ENSG00000279000	OR10A6	olfactory receptor family 10 subfamily A member 6 (gene/pseudogene)	Olfactory Receptor	11p15.4	protein coding	Unknown
390113	ENSG00000176567	OR4X1	olfactory receptor family 4 subfamily X member 1	Olfactory Receptor	11p11.2	protein coding	Unknown
390142	ENSG00000279761	OR5D13	olfactory receptor family 5 subfamily D member 13	Olfactory Receptor	11q11	protein coding	Unknown
390144	ENSG00000205029	OR5D16	olfactory receptor family 5 subfamily D member 16	Olfactory Receptor	11q12.1	protein coding	Unknown
390148	ENSG00000187612	OR5W2	olfactory receptor family 5 subfamily W member 2	Olfactory Receptor	11q12.1	protein coding	Unknown
390151	ENSG00000181767	OR8H2	olfactory receptor family 8 subfamily H member 2	Olfactory Receptor	11q12.1	protein coding	Unknown
390152	ENSG00000181761	OR8H3	olfactory receptor family 8 subfamily H member 3	Olfactory Receptor	11q12.1	protein coding	Unknown
390154	ENSG00000172489	OR5T3	olfactory receptor family 5 subfamily T member 3	Olfactory Receptor	11q12.1	protein coding	Unknown
390155	ENSG00000181698	OR5T1	olfactory receptor family 5 subfamily T member 1	Olfactory Receptor	11q12.1	protein coding	Unknown
390157	ENSG00000150261	OR8K1	olfactory receptor family 8 subfamily K member 1	Olfactory Receptor	11q12.1	protein coding	Unknown
390162	ENSG00000150269	OR5M9	olfactory receptor family 5 subfamily M member 9	Olfactory Receptor	11q12.1	protein coding	Unknown
390167	ENSG00000254834	OR5M10	olfactory receptor family 5 subfamily M member 10	Olfactory Receptor	11q12.1	protein coding	Unknown
390168	ENSG00000255012	OR5M1	olfactory receptor family 5 subfamily M member 1	Olfactory Receptor	11q12.1	protein coding	Unknown
390181	ENSG00000181273	OR5AK2	olfactory receptor family 5 subfamily AK member 2	Olfactory Receptor	11q12.1	protein coding	Unknown
390190	ENSG00000172365	OR5B2	olfactory receptor family 5 subfamily B member 2	Olfactory Receptor	11q12.1	protein coding	Unknown
390191	ENSG00000172362	OR5B12	olfactory receptor family 5 subfamily B member 12	Olfactory Receptor	11q12.1	protein coding	Unknown
390195	ENSG00000176495	OR5AN1	olfactory receptor family 5 subfamily AN member 1	Olfactory Receptor	11q12.1	protein coding	Unknown
390197	ENSG00000254466	OR4D10	olfactory receptor family 4 subfamily D member 10	Olfactory Receptor	11q12.1	protein coding	Unknown
390199	ENSG00000172742	OR4D9	olfactory receptor family 4 subfamily D member 9	Olfactory Receptor	11q12.1	protein coding	Unknown
390201	ENSG00000172289	OR10V1	olfactory receptor family 10 subfamily V member 1	Olfactory Receptor	11q12.1	protein coding	Unknown
390212	ENSG00000175514	GPR152	G protein-coupled receptor 152	class A	11q13.2	protein coding	Unknown
390260	ENSG00000221931	OR6X1	olfactory receptor family 6 subfamily X member 1	Olfactory Receptor	11q24.1	protein coding	Unknown
390261	ENSG00000196099	OR6M1	olfactory receptor family 6 subfamily M member 1	Olfactory Receptor	11q24.1	protein coding	Unknown
390264	ENSG00000254737	OR10G4	olfactory receptor family 10 subfamily G member 4	Olfactory Receptor	11q24.2	protein coding	Unknown
390265	ENSG00000182634	OR10G7	olfactory receptor family 10 subfamily G member 7	Olfactory Receptor	11q24.2	protein coding	Unknown
390271	ENSG00000284609	OR8B3	olfactory receptor family 8 subfamily B member 3	Olfactory Receptor	11q24.2	protein coding	Unknown
390275	ENSG00000196119	OR8A1	olfactory receptor family 8 subfamily A member 1	Olfactory Receptor	11q24.2	protein coding	Unknown
390321	ENSG00000205330	OR6C1	olfactory receptor family 6 subfamily C member 1	Olfactory Receptor	12q13.2	protein coding	Unknown
390323	ENSG00000187857	OR6C75	olfactory receptor family 6 subfamily C member 75	Olfactory Receptor	12q13.2	protein coding	Unknown
390326	ENSG00000185821	OR6C76	olfactory receptor family 6 subfamily C member 76	Olfactory Receptor	12q13.2	protein coding	Unknown
390327	ENSG00000184954	OR6C70	olfactory receptor family 6 subfamily C member 70	Olfactory Receptor	12q13.2	protein coding	Unknown
390429	ENSG00000176294	OR4N2	olfactory receptor family 4 subfamily N member 2	Olfactory Receptor	14q11.2	protein coding	Unknown
390431	ENSG00000165762	OR4K2	olfactory receptor family 4 subfamily K member 2	Olfactory Receptor	14q11.2	protein coding	Unknown
390433	ENSG00000176253	OR4K13	olfactory receptor family 4 subfamily K member 13	Olfactory Receptor	14q11.2	protein coding	Unknown
390436	ENSG00000176230	OR4K17	olfactory receptor family 4 subfamily K member 17	Olfactory Receptor	14q11.2	protein coding	Unknown
390437	ENSG00000184394	OR4N5	olfactory receptor family 4 subfamily N member 5	Olfactory Receptor	14q11.2	protein coding	Unknown
390439	ENSG00000196832	OR11G2	olfactory receptor family 11 subfamily G member 2	Olfactory Receptor	14q11.2	protein coding	Unknown
390442	ENSG00000176198	OR11H4	olfactory receptor family 11 subfamily H member 4	Olfactory Receptor	14q11.2	protein coding	Unknown
390445	ENSG00000169327	OR5AU1	olfactory receptor family 5 subfamily AU member 1	Olfactory Receptor	14q11.2	protein coding	Unknown
390538	ENSG00000274102	OR4M2	olfactory receptor family 4 subfamily M member 2	Olfactory Receptor	15q11.2	protein coding	Unknown
390648	ENSG00000184140	OR4F6	olfactory receptor family 4 subfamily F member 6	Olfactory Receptor	15q26.3	protein coding	Unknown
390649	ENSG00000182854	OR4F15	olfactory receptor family 4 subfamily F member 15	Olfactory Receptor	15q26.3	protein coding	Unknown
390882	ENSG00000170923	OR7G2	olfactory receptor family 7 subfamily G member 2	Olfactory Receptor	19p13.2	protein coding	Unknown
390883	ENSG00000170920	OR7G3	olfactory receptor family 7 subfamily G member 3	Olfactory Receptor	19p13.2	protein coding	Unknown
390892	ENSG00000127515	OR7A10	olfactory receptor family 7 subfamily A member 10	Olfactory Receptor	19p13.12	protein coding	Unknown
391107	ENSG00000180708	OR10K2	olfactory receptor family 10 subfamily K member 2	Olfactory Receptor	1q23.1	protein coding	Unknown
391109	ENSG00000173285	OR10K1	olfactory receptor family 10 subfamily K member 1	Olfactory Receptor	1q23.1	protein coding	Unknown
391112	ENSG00000197532	OR6Y1	olfactory receptor family 6 subfamily Y member 1	Olfactory Receptor	1q23.1	protein coding	Unknown
391114	ENSG00000203757	OR6K3	olfactory receptor family 6 subfamily K member 3	Olfactory Receptor	1q23.1	protein coding	Unknown
391189	ENSG00000197591	OR11L1	olfactory receptor family 11 subfamily L member 1	Olfactory Receptor	1q44	protein coding	Unknown
391190	ENSG00000279263	OR2L8	olfactory receptor family 2 subfamily L member 8	Olfactory Receptor	1q44	protein coding	Unknown
391191	ENSG00000187080	OR2AK2	olfactory receptor family 2 subfamily AK member 2	Olfactory Receptor	1q44	protein coding	Unknown
391192	ENSG00000198128	OR2L3	olfactory receptor family 2 subfamily L member 3	Olfactory Receptor	1q44	protein coding	Unknown
391194	ENSG00000198601	OR2M2	olfactory receptor family 2 subfamily M member 2	Olfactory Receptor	1q44	protein coding	Unknown
391195	ENSG00000177212	OR2T33	olfactory receptor family 2 subfamily T member 33	Olfactory Receptor	1q44	protein coding	Unknown
391196	ENSG00000177186	OR2M7	olfactory receptor family 2 subfamily M member 7	Olfactory Receptor	1q44	protein coding	Unknown
391211	ENSG00000188558	OR2G6	olfactory receptor family 2 subfamily G member 6	Olfactory Receptor	1q44	protein coding	Unknown
392138	ENSG00000221933	OR2A25	olfactory receptor family 2 subfamily A member 25	Olfactory Receptor	7q35	protein coding	Unknown
392309	ENSG00000168828	OR13J1	olfactory receptor family 13 subfamily J member 1	Olfactory Receptor	9p13.3	protein coding	Unknown
392376	ENSG00000276119	OR13C2	olfactory receptor family 13 subfamily C member 2	Olfactory Receptor	9q31.1	protein coding	Unknown
392390	ENSG00000171459	OR1L6	olfactory receptor family 1 subfamily L member 6	Olfactory Receptor	9q33.2	protein coding	Unknown
392391	ENSG00000148215	OR5C1	olfactory receptor family 5 subfamily C member 1	Olfactory Receptor	9q33.2	protein coding	Unknown
392392	ENSG00000165204	OR1K1	olfactory receptor family 1 subfamily K member 1	Olfactory Receptor	9q33.2	protein coding	Unknown
393046	ENSG00000221836	OR2A5	olfactory receptor family 2 subfamily A member 5	Olfactory Receptor	7q35	protein coding	Unknown
401427	ENSG00000243896	OR2A7	olfactory receptor family 2 subfamily A member 7	Olfactory Receptor	7q35	protein coding	Unknown
401665	ENSG00000176900	OR51T1	olfactory receptor family 51 subfamily T member 1	Olfactory Receptor	11p15.4	protein coding	Unknown
401666	ENSG00000205497	OR51A4	olfactory receptor family 51 subfamily A member 4	Olfactory Receptor	11p15.4	protein coding	Unknown
401667	ENSG00000205496	OR51A2	olfactory receptor family 51 subfamily A member 2	Olfactory Receptor	11p15.4	protein coding	Unknown
401992	ENSG00000196240	OR2T2	olfactory receptor family 2 subfamily T member 2	Olfactory Receptor	1q44	protein coding	Unknown
401993	ENSG00000203661	OR2T5	olfactory receptor family 2 subfamily T member 5	Olfactory Receptor	1q44	protein coding	Unknown
401994	ENSG00000189181	OR14I1	olfactory receptor family 14 subfamily I member 1	Olfactory Receptor	1q44	protein coding	Unknown
402135	ENSG00000231861	OR5K2	olfactory receptor family 5 subfamily K member 2	Olfactory Receptor	3q11.2	protein coding	Unknown
403239	ENSG00000187701	OR2T27	Olfactory receptor 2T27	Olfactory Receptor	1q44	protein coding	Unknown
403244	ENSG00000177151	OR2T35	olfactory receptor family 2 subfamily T member 35	Olfactory Receptor	1q44	protein coding	Unknown
403253	ENSG00000237388	OR4A47	olfactory receptor family 4 subfamily A member 47	Olfactory Receptor	11p11.2	protein coding	Unknown
403257	ENSG00000260811	OR4C45	olfactory receptor family 4 subfamily C member 45 (gene/pseudogene)	Olfactory Receptor	11p11.12	protein coding	Unknown
403273	ENSG00000236032	OR5H14	olfactory receptor family 5 subfamily H member 14	Olfactory Receptor	3q11.2	protein coding	Unknown
403274	ENSG00000233412	OR5H15	olfactory receptor family 5 subfamily H member 15	Olfactory Receptor	3q11.2	protein coding	Unknown
403277	ENSG00000206536	OR5K3	olfactory receptor family 5 subfamily K member 3	Olfactory Receptor	3q11.2	protein coding	Unknown
403278	ENSG00000196098	OR5K4	olfactory receptor family 5 subfamily K member 4	Olfactory Receptor	3q11.2	protein coding	Unknown
403282	ENSG00000205328	OR6C65	olfactory receptor family 6 subfamily C member 65	Olfactory Receptor	12q13.2	protein coding	Unknown
403284	ENSG00000205327	OR6C68	olfactory receptor family 6 subfamily C member 68	Olfactory Receptor	12q13.2	protein coding	Unknown
440153	ENSG00000257115	OR11H12	olfactory receptor family 11 subfamily H member 12	Olfactory Receptor	14q11.2	protein coding	Unknown
440435	ENSG00000277399	GPR179	G protein-coupled receptor 179	class C	17q12	protein coding	Unknown
441308	ENSG00000176269	OR4F21	olfactory receptor family 4 subfamily F member 21	Olfactory Receptor	8p23.3	protein coding	Unknown
441608	ENSG00000172769	OR5B3	olfactory receptor family 5 subfamily B member 3	Olfactory Receptor	11q12.1	protein coding	Unknown
441639	ENSG00000170605	OR9K2	olfactory receptor family 9 subfamily K member 2	Olfactory Receptor	12q13.2	protein coding	Unknown
441669	ENSG00000182652	OR4Q3	olfactory receptor family 4 subfamily Q member 3	Olfactory Receptor	14q11.2	protein coding	Unknown
441670	ENSG00000176299	OR4M1	olfactory receptor family 4 subfamily M member 1	Olfactory Receptor	14q11.2	protein coding	Unknown
441911	ENSG00000196266	OR10J3	olfactory receptor family 10 subfamily J member 3	Olfactory Receptor	1q23.2	protein coding	Unknown
441933	ENSG00000197437	OR13G1	olfactory receptor family 13 subfamily G member 1	Olfactory Receptor	1q44	protein coding	Unknown
442184	ENSG00000204703	OR2B3	olfactory receptor family 2 subfamily B member 3	Olfactory Receptor	6p22.1	protein coding	Unknown
442186	ENSG00000204701	OR2J3	olfactory receptor family 2 subfamily J member 3	Olfactory Receptor	6p22.1	protein coding	Unknown
442191	ENSG00000204695	OR14J1	olfactory receptor family 14 subfamily J member 1	Olfactory Receptor	6p22.1	protein coding	Unknown
442194	ENSG00000206474	OR10C1	olfactory receptor family 10 subfamily C member 1	Olfactory Receptor	6p22.1	protein coding	Unknown
442361	ENSG00000221989	OR2A2	olfactory receptor family 2 subfamily A member 2	Olfactory Receptor	7q35	protein coding	Unknown
653166	ENSG00000255095	OR1D4	olfactory receptor family 1 subfamily D member 4	Olfactory Receptor	17p13.3	protein coding	Unknown
729230	ENSG00000121807	CCR2	C-C motif chemokine receptor 2	class A	3p21.31	protein coding	Gi/Go
259291	ENSG00000278111	TAS2R45	taste 2 receptor member 45	class T2	12p13.2	protein coding	Unknown

## Sheet: Table S2
Table S2. The differentially expressed GPCRs in 495 primary prostate tumor samples compared with 151 non-tumor ones
Gene Symbol	ENSG_ID	log2FoldChange	padj	Change
AGTR1	ENSG00000144891	2.0267	3.32e-34	UP
CCKAR	ENSG00000163394	2.41472	3.88e-17	UP
FFAR2	ENSG00000126262	2.96149	8.09e-103	UP
FZD8	ENSG00000177283	2.37004	1.04e-106	UP
GPR158	ENSG00000151025	2.45791	6.22e-43	UP
GPR160	ENSG00000173890	2.38005	6.65e-124	UP
GPR37	ENSG00000170775	2.28362	1.68e-100	UP
GRPR	ENSG00000126010	3.26231	1.17e-68	UP
KISS1R	ENSG00000116014	2.21665	3.8e-20	UP
NPY4R	ENSG00000204174	2.78833	2.88e-52	UP
OR2T10	ENSG00000184022	2.35356	5.5e-07	UP
OR2T5	ENSG00000203661	2.03784	1.27e-06	UP
OR4N4	ENSG00000183706	3.26475	7.02e-10	UP
OR51A7	ENSG00000176895	2.50321	7.82e-14	UP
OR51D1	ENSG00000197428	2.07018	6.45e-11	UP
OR51E1	ENSG00000180785	2.9947	1.93e-58	UP
OR51E2	ENSG00000167332	3.39023	2.38e-89	UP
OR51S1	ENSG00000176922	3.06371	1.47e-29	UP
OR51T1	ENSG00000176900	3.06442	3.48e-33	UP
OR52R1	ENSG00000279270	2.74254	1.45e-23	UP
RXFP3	ENSG00000182631	2.35951	4.62e-16	UP
SSTR1	ENSG00000139874	2.86486	6.52e-70	UP
SUCNR1	ENSG00000198829	2.58789	2.47e-45	UP
TAS2R38	ENSG00000257138	2.46828	3.33e-08	UP
ADCYAP1R1	ENSG00000078549	-2.27863	3.15e-82	DOWN
ADGRD1	ENSG00000111452	-2.23781	4.3e-91	DOWN
ADGRD2	ENSG00000180264	-2.6818	5.08e-41	DOWN
ADGRG4	ENSG00000156920	-4.36707	3.84e-55	DOWN
ADRB3	ENSG00000188778	-3.64325	1.17e-68	DOWN
CNR1	ENSG00000118432	-2.66836	3.32e-132	DOWN
CRHR2	ENSG00000106113	-2.20093	4.97e-51	DOWN
FFAR1	ENSG00000126266	-2.03018	5.91e-22	DOWN
GIPR	ENSG00000010310	-2.25631	2.07e-72	DOWN
GPR17	ENSG00000144230	-3.53711	2.66e-192	DOWN
GPR26	ENSG00000154478	-2.48565	5.66e-52	DOWN
GPR78	ENSG00000155269	-2.00852	7.92e-35	DOWN
LHCGR	ENSG00000138039	-3.18958	6.54e-38	DOWN
MRGPRX2	ENSG00000183695	-2.20049	1.56e-10	DOWN
NPFFR2	ENSG00000056291	-2.65838	1.92e-25	DOWN
OR10AD1	ENSG00000172640	-2.77939	2.91e-61	DOWN
OR2H2	ENSG00000204657	-2.15868	7.37e-34	DOWN
OR52N4	ENSG00000181074	-2.0993	1.28e-60	DOWN
OR5K2	ENSG00000231861	-2.26653	7.44e-58	DOWN
OR7A5	ENSG00000188269	-2.04815	3.76e-37	DOWN
PTH1R	ENSG00000160801	-2.28688	1.9e-115	DOWN
RGR	ENSG00000148604	-2.56154	3.36e-28	DOWN

## Sheet: Table S3
Table S3. The correlations between the five over-expressed GPCRs and their 109 positively correlated genes
GPCR_Symbol	Gene_Symbol	coefficient	P value
OR51E2	MMP26	0.700504	0
NPY4R	NPY4R2	0.86922	0
FZD8	HDAC1	0.745391	0
FZD8	ADARB2	0.718647	0
FZD8	PEX10	0.711262	0
FZD8	RAB11A	0.706594	0
FZD8	ERG	0.734197	0
FZD8	CACNA1D	0.706556	0
GRPR	MAGEB17	0.790707	0
GPR160	UBE2N	0.718866	0
GPR160	SERP1	0.731939	0
GPR160	ATP11B	0.764938	0
GPR160	GOLGA4	0.709991	0
GPR160	AVL9	0.749527	0
GPR160	RNF2	0.717298	0
GPR160	FAM120A	0.702222	0
GPR160	MAP7	0.72867	0
GPR160	ACTL6A	0.742177	0
GPR160	PPM1H	0.742703	0
GPR160	PDCD10	0.723695	0
GPR160	ARFGEF3	0.71937	0
GPR160	LRATD2	0.72851	0
GPR160	TMEM168	0.729072	0
GPR160	COPB2	0.7308	0
GPR160	SNX4	0.762554	0
GPR160	EIF2AK1	0.71069	0
GPR160	GOLPH3	0.762625	0
GPR160	AP1AR	0.737864	0
GPR160	WDR12	0.70368	0
GPR160	ZNF138	0.722387	0
GPR160	NAA50	0.707709	0
GPR160	HNRNPK	0.709735	0
GPR160	PAIP1	0.71297	0
GPR160	C5orf22	0.701619	0
GPR160	TWF1	0.711946	0
GPR160	FANCF	0.708856	0
GPR160	ADIPOR1	0.733426	0
GPR160	YWHAQ	0.743501	0
GPR160	HNRNPF	0.750243	0
GPR160	ATP6V1G1	0.712334	0
GPR160	TC2N	0.718118	0
GPR160	YIPF6	0.711549	0
GPR160	ZMPSTE24	0.711516	0
GPR160	ATP6V1A	0.722945	0
GPR160	C2orf69	0.729426	0
GPR160	FOXA1	0.70996	0
GPR160	DCAF10	0.700937	0
GPR160	TMEM87A	0.723131	0
GPR160	ZNF253	0.708524	0
GPR160	HMGXB4	0.7122	0
GPR160	TMEM135	0.764339	0
GPR160	EIF2S3	0.700384	0
GPR160	HLTF	0.732537	0
GPR160	SEC62	0.730642	0
GPR160	STRBP	0.76514	0
GPR160	KLHL7	0.710009	0
GPR160	TLK1	0.703765	0
GPR160	TSPAN13	0.730371	0
GPR160	TMEM209	0.708894	0
GPR160	MRPL19	0.731857	0
GPR160	GSK3B	0.719484	0
GPR160	ECT2	0.722767	0
GPR160	RAB3D	0.72413	0
GPR160	SCARB2	0.709941	0
GPR160	ARF6	0.801894	0
GPR160	GMPS	0.722579	0
GPR160	C9orf85	0.700084	0
GPR160	DCUN1D1	0.70754	0
GPR160	CUL4B	0.705843	0
GPR160	TFB2M	0.74782	0
GPR160	ZNF146	0.720579	0
GPR160	DARS2	0.718527	0
GPR160	DTWD2	0.713525	0
GPR160	DNAAF2	0.762626	0
GPR160	NARS2	0.753963	0
GPR160	STRN	0.7257	0
GPR160	DNAJC21	0.707893	0
GPR160	PDIK1L	0.737776	0
GPR160	ZNF260	0.710633	0
GPR160	RCHY1	0.734175	0
GPR160	SLC35A3	0.72364	0
GPR160	RAB11A	0.711929	0
GPR160	ARF4	0.719566	0
GPR160	TMEM123	0.70047	0
GPR160	CCDC112	0.708356	0
GPR160	PRELID3B	0.773208	0
GPR160	LRP11	0.739067	0
GPR160	SIX4	0.708148	0
GPR160	MRPL42	0.727239	0
GPR160	BRCC3	0.701426	0
GPR160	UBE2K	0.720308	0
GPR160	ACP1	0.742254	0
GPR160	COPB1	0.711391	0
GPR160	MSH2	0.700057	0
GPR160	UCHL5	0.737034	0
GPR160	SGMS1	0.701551	0
GPR160	LRRC8B	0.715297	0
GPR160	MRPL3	0.790363	0
GPR160	CMPK1	0.720173	0
GPR160	RIOX2	0.720146	0
GPR160	ENOPH1	0.732052	0
GPR160	RAD23B	0.739677	0
GPR160	CPNE3	0.704936	0
GPR160	FAM199X	0.708113	0
GPR160	SLC35F5	0.73608	0
GPR160	RMI1	0.753398	0
GPR160	PDXDC1	0.702006	0
GPR160	EIF2A	0.708704	0
GPR160	LRRC1	0.725963	0
GPR160	SPIN4	0.721343	0
OR52R1	MMP26	0.736734	0

## Sheet: Table S4
Table S4. Details of 13 significantly mutated GPCRs identified by MutSigCV
gene	p	Mutated_Samples	Subfamily	Location
OR4P4	0.00272324	4	Olfactory Receptor	11q11
OR4D5	0.00497963	4	Olfactory Receptor	11q24.1
GRM1	0.00667463	8	Class C	6q24.3
HTR1E	0.0103944	5	Amine Receptor	6q14.3
OR2M3	0.0172225	4	Olfactory Receptor	1q44
OR2D2	0.0187214	3	Olfactory Receptor	11p15.4
OR5D16	0.0270188	3	Olfactory Receptor	11q12.1
OR10J3	0.029606	3	Olfactory Receptor	1q23.2
OR10J1	0.0331976	4	Olfactory Receptor	1q23.2
BDKRB1	0.0360347	3	Peptide Binging Receptor	14q32.2
GPR87	0.0387844	3	Purin receptor cluster Receptor	3q25.1
OR2AE1	0.0435621	2	Olfactory Receptor	7q22.1
CNR1	0.0476727	4	Lysophospholipids Receptor	6q15

## Sheet: Table S5
Table S5. 39 DEGpcrs differentially expressed between the mutated and unmutated groups of other 36 GPCRs
Mutated GPCR	Mutated Samples	Unmutated Sampels	DEGpcr	Utest P value	DESeq2 change
CASR	3	478	ADCYAP1R1	0.0151239	DOWN
CASR	3	478	OR7A5	0.043346	DOWN
CASR	3	478	GPR37	0.0389595	UP
CASR	3	478	CRHR2	0.0411782	DOWN
CASR	3	478	ADGRD1	0.00646993	DOWN
GPR87	3	478	OR51E2	0.0480302	UP
GPR87	3	478	OR2H2	0.0391285	DOWN
ADGRL2	4	477	GPR17	0.00829966	DOWN
ADGRL2	4	477	GPR158	0.012117	UP
ADGRL2	4	477	CRHR2	0.0458029	DOWN
ADGRL2	4	477	GPR26	0.0289727	DOWN
ADGRL2	4	477	SUCNR1	0.0166647	UP
MRGPRX4	3	478	GRPR	0.0391452	UP
MRGPRX4	3	478	AGTR1	0.0132451	UP
CCR1	3	478	ADCYAP1R1	0.0215541	DOWN
CCR1	3	478	CNR1	0.0237784	DOWN
CCR1	3	478	GPR158	0.0485023	UP
CCR1	3	478	ADGRD1	0.0236641	DOWN
ADORA3	3	478	OR2H2	0.0337009	DOWN
ADORA3	3	478	GIPR	0.0407604	DOWN
ADORA3	3	478	AGTR1	0.0199595	UP
OR10Z1	3	478	ADCYAP1R1	0.0136288	DOWN
OR10Z1	3	478	OR7A5	0.0167527	DOWN
OR10Z1	3	478	GRPR	0.0198408	UP
OR10Z1	3	478	CNR1	0.0146922	DOWN
OR10Z1	3	478	GPR158	0.0042863	UP
OR10Z1	3	478	SSTR1	0.0213289	UP
OR10Z1	3	478	SUCNR1	0.00749628	UP
TBXA2R	3	478	ADCYAP1R1	0.00504052	DOWN
TBXA2R	3	478	GPR17	0.0258908	DOWN
TBXA2R	3	478	ADRB3	0.0366047	DOWN
TBXA2R	3	478	ADGRD1	0.0160237	DOWN
OR2T12	3	478	OR7A5	0.0167527	DOWN
OR2T12	3	478	SUCNR1	0.0360249	UP
ADGRF4	3	478	NPY4R	0.0115689	UP
ADGRF4	3	478	GPR160	0.0225325	UP
ADGRF4	3	478	AGTR1	0.0115689	UP
OR5W2	3	478	OR51D1	0.0145158	UP
OR5W2	3	478	GIPR	0.0480185	DOWN
OR5W2	3	478	SSTR1	0.0418065	UP
OR5W2	3	478	ADRB3	0.0366047	DOWN
OR5W2	3	478	SUCNR1	0.00940856	UP
ADGRL3	6	475	OR51D1	0.0368992	UP
ADGRL3	6	475	FZD8	0.0402488	UP
ADGRL3	6	475	OR51T1	0.0179162	UP
ADGRB3	10	471	OR10AD1	0.0246844	DOWN
ADGRB3	10	471	OR51S1	0.0205263	UP
ADGRB3	10	471	ADGRD2	0.0123536	DOWN
GABBR2	3	478	OR51D1	0.0180847	UP
GABBR2	3	478	GPR158	0.0497015	UP
OR4P4	4	477	OR51D1	0.0296219	UP
OR4P4	4	477	OR51E1	0.0105984	UP
OR4P4	4	477	GPR158	0.0353659	UP
OR4P4	4	477	CRHR2	0.0418139	DOWN
GRM1	8	473	KISS1R	0.0141498	UP
OR10G8	3	478	GIPR	0.0327163	DOWN
OR4C13	3	478	NPFFR2	0.0260736	DOWN
ADGRE2	4	477	OR51D1	0.0312541	UP
ADGRE2	4	477	OR4N4	0.00861028	UP
OR2M3	4	477	OR4N4	0.0366974	UP
OR2M3	4	477	GPR26	0.0289727	DOWN
ADGRV1	7	474	OR7A5	0.0426803	DOWN
ADGRV1	7	474	GPR158	0.0232402	UP
ADGRV1	7	474	OR4N4	0.0113522	UP
ADGRL1	3	478	ADCYAP1R1	0.0473092	DOWN
ADGRL1	3	478	GPR160	0.0389607	UP
ADGRL1	3	478	CRHR2	0.0411782	DOWN
ADGRL1	3	478	OR4N4	0.00472428	UP
HTR1E	5	476	OR52N4	0.00596729	DOWN
HTR1E	5	476	SSTR1	0.0407865	UP
OR4D5	4	477	GPR17	0.0453004	DOWN
OR4D5	4	477	GIPR	0.0382901	DOWN
OR4D5	4	477	OR52N4	0.0188033	DOWN
OR4D5	4	477	CCKAR	0.0495807	UP
OR4D5	4	477	ADGRD2	0.0319578	DOWN
OR4D5	4	477	KISS1R	0.0467043	UP
CALCR	4	477	ADCYAP1R1	0.0261799	DOWN
OR5D16	3	478	OR2H2	0.0481574	DOWN
LGR5	3	478	OR5K2	0.0485344	DOWN
GRM5	3	478	FFAR2	0.0489793	UP
SSTR1	3	478	SSTR1	0.0130912	UP
SSTR1	3	478	RXFP3	0.0354886	UP
TAS1R2	4	477	GPR160	0.0212895	UP
TAS1R2	4	477	KISS1R	0.0115227	UP
TAS1R2	4	477	GPR78	0.0267427	DOWN
OR6K2	4	477	OR51D1	0.00217467	UP
OR6K2	4	477	OR51E1	0.0152819	UP
OR6K2	4	477	PTH1R	0.0396582	DOWN
OR6K2	4	477	SSTR1	0.00444593	UP
OR6K2	4	477	SUCNR1	0.00315387	UP
OR6K2	4	477	GPR78	0.0187234	DOWN
MRGPRX1	3	478	AGTR1	0.00651118	UP
MRGPRX1	3	478	ADGRD2	0.0289104	DOWN
GPR158	5	476	CNR1	0.00501513	DOWN
OR52L1	3	478	OR51E2	0.0156624	UP
OR52L1	3	478	GRPR	0.00537683	UP
OR52L1	3	478	GPR158	0.0247129	UP
OR52L1	3	478	GPR160	0.0304181	UP
OR52L1	3	478	CRHR2	0.0194236	DOWN
OR52L1	3	478	AGTR1	0.00388278	UP
OR52L1	3	478	SUCNR1	0.0200238	UP
OR10J3	3	478	NPY4R	0.024713	UP
OR10J3	3	478	OR2T10	0.0369672	UP
OR10J3	3	478	OR51T1	0.0374729	UP
OR10J3	3	478	OR52R1	0.0407345	UP
ADGRB1	4	477	OR2H2	0.0432009	DOWN
ADGRB1	4	477	RGR	0.00721816	DOWN

## Sheet: Table S6
Table S6. The 252 differentially methylated GPCRs in 50 primary prostate tumor samples compared with 50 adjacent non-tumor samples
Probe	adj.P.Val	deltaBeta	CHR	gene	feature	cgi	change_DEG	change_DMP
cg07519235	2.35e-21	0.581453	16	GPRC5B	5'UTR	island	UP	Hypermethylation
cg05102394	6.2e-20	0.435956	4	EDNRA	Body	shore	UP	Hypermethylation
cg27404351	3.21e-19	-0.283307	11	OR10S1	1stExon	opensea	DOWN	Hypomethylation
cg24211908	8.91e-19	0.273563	17	GPRC5C	3'UTR	shore	UP	Hypermethylation
cg24408469	1.85e-18	0.291642	22	CELSR1	Body	island	UP	Hypermethylation
cg09408571	2.3e-18	0.428606	1	GPR88	TSS200	shore	UP	Hypermethylation
cg21327194	3.55e-18	0.292118	17	GPRC5C	Body	island	UP	Hypermethylation
cg12776171	4.66e-18	0.335973	17	GPRC5C	Body	island	UP	Hypermethylation
cg05971966	7.19e-18	0.371836	5	PTGER4	Body	island	UP	Hypermethylation
cg15615793	7.76e-18	0.233373	7	CRHR2	TSS1500	shore	UP	Hypermethylation
cg06223162	9.79e-18	0.377992	1	GPR88	TSS200	shore	UP	Hypermethylation
cg10904109	1.4e-17	0.228898	6	GRM1	3'UTR	island	UP	Hypermethylation
cg24394631	1.41e-17	0.362698	17	CRHR1	Body	shore	UP	Hypermethylation
cg14669379	2e-17	0.375868	1	ADORA3	Body	island	UP	Hypermethylation
cg08614290	2.14e-17	0.399135	7	VIPR2	TSS1500	island	UP	Hypermethylation
cg11574975	2.63e-17	0.380574	1	ADORA3	Body	island	UP	Hypermethylation
cg21684021	2.69e-17	0.330597	1	CELSR2	Body	shore	UP	Hypermethylation
cg25729445	2.97e-17	0.302852	6	GABBR1	Body	island	UP	Hypermethylation
cg15593510	3.07e-17	-0.375509	1	OR10T2	1stExon	opensea	DOWN	Hypomethylation
cg00160262	3.47e-17	-0.357997	1	OR6P1	1stExon	opensea	DOWN	Hypomethylation
cg10440696	3.48e-17	-0.372969	11	OR52N1	1stExon	opensea	DOWN	Hypomethylation
cg05211836	3.52e-17	0.246646	19	F2RL3	TSS1500	shore	UP	Hypermethylation
cg23248887	4.03e-17	0.36114	14	SSTR1	Body	island	UP	Hypermethylation
cg08256939	4.09e-17	0.250159	1	ADORA3	Body	island	UP	Hypermethylation
cg26786795	4.3e-17	0.35757	14	OR4K2	TSS200	opensea	UP	Hypermethylation
cg04923174	5.16e-17	-0.394786	1	OR10X1	1stExon	opensea	DOWN	Hypomethylation
cg24694743	6.96e-17	0.231366	1	HCRTR1	Body	shelf	UP	Hypermethylation
cg23774016	7.26e-17	-0.334135	1	OR10J3	1stExon	opensea	DOWN	Hypomethylation
cg07314829	8.7e-17	0.273172	1	ADORA3	Body	island	UP	Hypermethylation
cg26205771	9.07e-17	0.367138	8	NPBWR1	TSS1500	shore	UP	Hypermethylation
cg19592277	1.24e-16	0.330502	2	GPR75	5'UTR	island	UP	Hypermethylation
cg00079598	1.42e-16	-0.366162	11	OR6M1	1stExon	opensea	DOWN	Hypomethylation
cg22768487	1.43e-16	0.341715	22	CELSR1	Body	shore	UP	Hypermethylation
cg16226642	1.98e-16	-0.404883	11	OR5P3	TSS1500	opensea	DOWN	Hypomethylation
cg27480913	1.98e-16	-0.35372	11	OR52L1	TSS200	opensea	DOWN	Hypomethylation
cg20025238	2.02e-16	0.258867	7	SMO	Body	shore	UP	Hypermethylation
cg17551002	2.14e-16	-0.403539	1	OR6Y1	1stExon	opensea	DOWN	Hypomethylation
cg14021375	2.39e-16	0.289012	19	F2RL3	TSS200	shore	UP	Hypermethylation
cg15700197	2.64e-16	-0.403686	1	OR10J1	TSS1500	opensea	DOWN	Hypomethylation
cg01850179	2.76e-16	0.278976	19	S1PR2	5'UTR	island	UP	Hypermethylation
cg09140665	2.79e-16	-0.309803	11	OR10A3	1stExon	opensea	DOWN	Hypomethylation
cg24381587	4.62e-16	-0.335361	1	OR6N1	1stExon	opensea	DOWN	Hypomethylation
cg20985269	4.99e-16	-0.300882	1	OR10Z1	1stExon	opensea	DOWN	Hypomethylation
cg16120833	5.13e-16	0.225362	17	GPRC5C	Body	island	UP	Hypermethylation
cg07778819	5.59e-16	0.339252	17	CRHR1	Body	island	UP	Hypermethylation
cg12974599	6.82e-16	0.336591	22	CELSR1	Body	shore	UP	Hypermethylation
cg00243661	6.83e-16	-0.361541	11	OR2D2	1stExon	opensea	DOWN	Hypomethylation
cg07852825	6.97e-16	0.210502	3	GHSR	1stExon	island	UP	Hypermethylation
cg09423283	6.99e-16	0.257514	6	GRM1	3'UTR	shore	UP	Hypermethylation
cg04874562	7.08e-16	-0.25956	11	OR51I1	1stExon	opensea	DOWN	Hypomethylation
cg06483559	1.02e-15	-0.305351	11	OR6X1	1stExon	opensea	DOWN	Hypomethylation
cg04573550	1.08e-15	0.295196	14	SSTR1	3'UTR	island	UP	Hypermethylation
cg15385139	1.19e-15	0.308543	6	GABBR1	Body	island	UP	Hypermethylation
cg22534145	1.27e-15	0.301332	20	SSTR4	TSS200	island	UP	Hypermethylation
cg02712145	1.33e-15	0.282832	7	CRHR2	TSS1500	island	UP	Hypermethylation
cg10902514	1.94e-15	-0.351195	2	CALCRL	Body	opensea	DOWN	Hypomethylation
cg20420873	2e-15	-0.346888	13	OXGR1	Body	opensea	DOWN	Hypomethylation
cg14563260	2.09e-15	0.306902	9	LPAR1	TSS1500	island	UP	Hypermethylation
cg12750151	2.12e-15	-0.228248	11	OR5D18	TSS1500	opensea	DOWN	Hypomethylation
cg20778958	2.2e-15	-0.296879	1	OR6P1	TSS1500	opensea	DOWN	Hypomethylation
cg21732056	2.33e-15	-0.350237	11	OR5P2	TSS1500	opensea	DOWN	Hypomethylation
cg08622198	2.45e-15	0.20625	1	CHRM3	5'UTR	opensea	UP	Hypermethylation
cg27071460	2.54e-15	0.315295	5	PTGER4	Body	island	UP	Hypermethylation
cg03345454	2.56e-15	0.340217	2	FZD7	1stExon	shore	UP	Hypermethylation
cg12944573	2.57e-15	-0.352349	6	OPRM1	TSS1500	opensea	DOWN	Hypomethylation
cg00594408	2.62e-15	0.239442	6	GABBR1	Body	island	UP	Hypermethylation
cg01899600	2.68e-15	-0.347688	11	OR56B1	1stExon	opensea	DOWN	Hypomethylation
cg08564874	2.71e-15	-0.356225	7	NPSR1	TSS1500	opensea	DOWN	Hypomethylation
cg25451456	2.77e-15	-0.366935	11	OR56A3	TSS1500	opensea	DOWN	Hypomethylation
cg05024715	3.03e-15	-0.383156	11	OR10S1	TSS1500	opensea	DOWN	Hypomethylation
cg03225787	3.2e-15	-0.380913	1	OR6Y1	TSS1500	opensea	DOWN	Hypomethylation
cg04456892	4.04e-15	-0.281622	11	OR10A4	1stExon	opensea	DOWN	Hypomethylation
cg00621646	4.28e-15	-0.337193	11	OR10S1	TSS1500	opensea	DOWN	Hypomethylation
cg19006008	4.34e-15	0.267822	19	F2RL3	TSS200	shore	UP	Hypermethylation
cg04554195	4.43e-15	-0.303341	19	FPR2	5'UTR	opensea	DOWN	Hypomethylation
cg08337166	4.65e-15	-0.253151	12	CMKLR1	Body	opensea	DOWN	Hypomethylation
cg01876338	4.66e-15	0.286019	2	GPR75	5'UTR	island	UP	Hypermethylation
cg14115756	4.98e-15	0.212057	9	GPR21	TSS1500	opensea	UP	Hypermethylation
cg13041637	5.11e-15	-0.377441	11	OR6X1	TSS1500	opensea	DOWN	Hypomethylation
cg13300273	5.2e-15	0.369884	1	GPR25	1stExon	island	UP	Hypermethylation
cg15141401	5.52e-15	-0.306835	11	OR4C11	1stExon	opensea	DOWN	Hypomethylation
cg06088324	6.16e-15	0.376838	16	GPRC5B	5'UTR	island	UP	Hypermethylation
cg08331163	6.37e-15	-0.289276	11	OR4D11	1stExon	opensea	DOWN	Hypomethylation
cg01639898	9.5e-15	0.231183	1	HCRTR1	TSS1500	shore	UP	Hypermethylation
cg11573219	9.67e-15	0.292594	1	HCRTR1	TSS1500	shore	UP	Hypermethylation
cg04387597	1.01e-14	0.232099	17	GPRC5C	3'UTR	island	UP	Hypermethylation
cg17786206	1.07e-14	0.219226	1	OPRD1	Body	shelf	UP	Hypermethylation
cg19926250	1.11e-14	0.255938	3	GPR87	5'UTR	opensea	UP	Hypermethylation
cg07676859	1.13e-14	0.371778	20	SSTR4	TSS200	island	UP	Hypermethylation
cg25384000	1.27e-14	-0.299596	11	OR5D16	TSS1500	opensea	DOWN	Hypomethylation
cg04354077	1.32e-14	-0.307355	20	PROKR2	TSS200	shore	DOWN	Hypomethylation
cg10919344	1.44e-14	-0.303374	11	OR5A1	TSS200	opensea	DOWN	Hypomethylation
cg15892784	1.45e-14	0.268113	1	GPR25	1stExon	island	UP	Hypermethylation
cg01464104	1.57e-14	-0.368999	11	OR5T1	TSS200	opensea	DOWN	Hypomethylation
cg27533119	1.58e-14	0.297701	7	GPR37	1stExon	shore	UP	Hypermethylation
cg12129480	1.59e-14	-0.359828	1	OR10X1	1stExon	opensea	DOWN	Hypomethylation
cg07471943	1.7e-14	0.210339	14	SSTR1	Body	island	UP	Hypermethylation
cg23864202	1.83e-14	0.347471	14	BDKRB1	TSS200	opensea	UP	Hypermethylation
cg14102988	1.89e-14	0.343437	9	LPAR1	TSS1500	island	UP	Hypermethylation
cg27638615	1.91e-14	0.238344	2	FZD7	1stExon	shore	UP	Hypermethylation
cg07063068	1.98e-14	0.316315	14	GPR68	5'UTR	opensea	UP	Hypermethylation
cg12534759	2.02e-14	-0.316133	11	OR4A15	TSS200	opensea	DOWN	Hypomethylation
cg07105285	2.03e-14	0.226912	11	MTNR1B	TSS200	shore	UP	Hypermethylation
cg26265234	2.09e-14	0.213984	11	CCKBR	TSS1500	shore	UP	Hypermethylation
cg17060964	2.13e-14	-0.32755	11	OR5AS1	TSS1500	opensea	DOWN	Hypomethylation
cg13507224	2.16e-14	-0.318789	1	OR10J3	1stExon	opensea	DOWN	Hypomethylation
cg19961545	2.18e-14	0.232216	2	GPR75	5'UTR	island	UP	Hypermethylation
cg09577324	2.19e-14	-0.299516	11	OR10A2	TSS200	opensea	DOWN	Hypomethylation
cg14269191	2.34e-14	-0.352498	11	OR51B2	TSS1500	opensea	DOWN	Hypomethylation
cg04534765	2.55e-14	0.30364	18	GALR1	1stExon	island	UP	Hypermethylation
cg16590319	2.6e-14	0.215235	1	CELSR2	Body	shelf	UP	Hypermethylation
cg25940557	2.73e-14	-0.280547	1	OR10Z1	TSS1500	opensea	DOWN	Hypomethylation
cg14832904	2.94e-14	0.270695	2	GPR75	5'UTR	island	UP	Hypermethylation
cg13012115	3.04e-14	-0.320705	11	OR8B2	TSS1500	opensea	DOWN	Hypomethylation
cg19630629	3.11e-14	0.300045	7	CHRM2	5'UTR	island	UP	Hypermethylation
cg10124812	3.21e-14	0.219968	2	GPR75	TSS1500	shore	UP	Hypermethylation
cg02014853	3.57e-14	0.218928	6	GABBR1	Body	island	UP	Hypermethylation
cg24298684	3.75e-14	-0.257586	20	MC3R	5'UTR	shore	DOWN	Hypomethylation
cg20997792	3.9e-14	0.227573	6	GABBR1	Body	island	UP	Hypermethylation
cg11371231	3.96e-14	-0.316534	11	OR8K5	1stExon	opensea	DOWN	Hypomethylation
cg24663970	4.22e-14	0.390361	13	OXGR1	TSS1500	shore	UP	Hypermethylation
cg00543976	4.82e-14	0.281498	1	ADORA3	Body	shore	UP	Hypermethylation
cg13557752	4.92e-14	-0.293672	10	GPR26	3'UTR	opensea	DOWN	Hypomethylation
cg10814005	5.48e-14	0.24952	14	GPR68	5'UTR	opensea	UP	Hypermethylation
cg06360427	5.61e-14	0.28127	18	GALR1	1stExon	island	UP	Hypermethylation
cg07429087	6.21e-14	-0.351881	5	NMUR2	3'UTR	opensea	DOWN	Hypomethylation
cg05803237	7.12e-14	0.230705	11	MTNR1B	TSS200	shore	UP	Hypermethylation
cg14276698	7.19e-14	0.276558	9	OR13J1	1stExon	opensea	UP	Hypermethylation
cg16358044	7.27e-14	-0.338059	4	NPY1R	3'UTR	opensea	DOWN	Hypomethylation
cg02245566	8.05e-14	-0.377865	1	OR6K2	TSS200	opensea	DOWN	Hypomethylation
cg03168749	8.1e-14	-0.30272	11	OR8B12	TSS200	opensea	DOWN	Hypomethylation
cg02149446	8.26e-14	0.242034	19	C5AR1	TSS1500	opensea	UP	Hypermethylation
cg12387464	8.98e-14	-0.342259	11	OR8D4	TSS1500	opensea	DOWN	Hypomethylation
cg15952370	9.86e-14	-0.357877	11	OR8D2	TSS1500	opensea	DOWN	Hypomethylation
cg18097189	9.94e-14	0.298877	3	GPR149	TSS1500	shore	UP	Hypermethylation
cg00158308	1.02e-13	0.366768	13	OXGR1	5'UTR	shore	UP	Hypermethylation
cg00423453	1.08e-13	-0.295893	11	OR51B6	1stExon	opensea	DOWN	Hypomethylation
cg20268857	1.09e-13	-0.33489	1	OR6K3	1stExon	opensea	DOWN	Hypomethylation
cg13654588	1.21e-13	0.27653	10	PRLHR	Body	island	UP	Hypermethylation
cg20498859	1.31e-13	0.2917	3	GPR149	Body	shore	UP	Hypermethylation
cg00903099	1.43e-13	0.210989	7	HTR5A	TSS200	shore	UP	Hypermethylation
cg19678564	1.45e-13	0.221992	1	ADORA1	Body	opensea	UP	Hypermethylation
cg26168772	1.53e-13	-0.304189	14	PTGDR	Body	shelf	DOWN	Hypomethylation
cg02735829	1.55e-13	-0.316896	5	OR2Y1	TSS1500	opensea	DOWN	Hypomethylation
cg02080857	1.62e-13	0.295352	1	LPAR3	3'UTR	opensea	UP	Hypermethylation
cg15692052	1.64e-13	-0.213095	13	HTR2A	TSS1500	opensea	DOWN	Hypomethylation
cg12466324	1.71e-13	-0.292463	6	OPRM1	Body	opensea	DOWN	Hypomethylation
cg07648740	1.8e-13	-0.287487	7	HTR5A	Body	shore	DOWN	Hypomethylation
cg19182423	1.99e-13	0.249056	12	GPR19	Body	opensea	UP	Hypermethylation
cg27642554	2.03e-13	0.247504	6	GRM1	3'UTR	island	UP	Hypermethylation
cg16169604	2.07e-13	0.244584	2	GPR148	TSS1500	shore	UP	Hypermethylation
cg07018580	2.15e-13	-0.337873	11	OR10V1	1stExon	opensea	DOWN	Hypomethylation
cg07037019	2.2e-13	-0.331331	1	OR10J5	TSS1500	opensea	DOWN	Hypomethylation
cg05374654	2.2e-13	0.231578	11	GPR83	TSS200	island	UP	Hypermethylation
cg11592852	2.36e-13	-0.229861	17	GPR142	TSS200	opensea	DOWN	Hypomethylation
cg07785737	2.59e-13	0.23402	10	TACR2	TSS200	opensea	UP	Hypermethylation
cg27093637	2.66e-13	-0.329964	11	OR51M1	TSS200	opensea	DOWN	Hypomethylation
cg25271892	2.72e-13	0.210239	11	CHRM1	TSS1500	shore	UP	Hypermethylation
cg02531437	2.72e-13	0.229924	10	PRLHR	TSS200	island	UP	Hypermethylation
cg07164388	2.74e-13	0.226869	14	LTB4R2	1stExon	shore	UP	Hypermethylation
cg23706211	3.12e-13	0.201312	1	CELSR2	1stExon	shore	UP	Hypermethylation
cg08525145	3.75e-13	0.209383	1	RXFP4	TSS200	opensea	UP	Hypermethylation
cg25014318	3.87e-13	0.201903	6	GLP1R	Body	island	UP	Hypermethylation
cg03780486	4.46e-13	-0.312962	11	OR6A2	TSS200	opensea	DOWN	Hypomethylation
cg10415685	4.51e-13	-0.334607	10	ADRB1	3'UTR	shore	DOWN	Hypomethylation
cg23384428	4.77e-13	-0.30873	6	OPRM1	Body	opensea	DOWN	Hypomethylation
cg14569837	5.06e-13	-0.310885	11	OR5AS1	1stExon	opensea	DOWN	Hypomethylation
cg22794244	5.28e-13	-0.368193	11	OR10G9	TSS1500	opensea	DOWN	Hypomethylation
cg01209635	5.82e-13	0.263738	19	TBXA2R	TSS1500	island	UP	Hypermethylation
cg12628075	6.06e-13	-0.242458	6	OR14J1	1stExon	opensea	DOWN	Hypomethylation
cg02684964	6.19e-13	0.22521	10	TACR2	TSS200	opensea	UP	Hypermethylation
cg20090108	6.98e-13	0.243792	11	GRM5	Body	island	UP	Hypermethylation
cg23823908	7.28e-13	0.214241	1	PTGER3	1stExon	island	UP	Hypermethylation
cg06991300	7.5e-13	0.24505	4	QRFPR	1stExon	island	UP	Hypermethylation
cg08273233	7.61e-13	-0.286489	6	HTR1E	5'UTR	opensea	DOWN	Hypomethylation
cg01480180	7.64e-13	0.318083	7	FZD1	1stExon	island	UP	Hypermethylation
cg25100880	7.83e-13	-0.346188	11	OR52E8	1stExon	opensea	DOWN	Hypomethylation
cg18450930	8.04e-13	-0.291505	11	OR51Q1	1stExon	opensea	DOWN	Hypomethylation
cg16678925	8.39e-13	-0.304857	17	OR1A2	1stExon	opensea	DOWN	Hypomethylation
cg04367107	8.51e-13	-0.289142	11	GRM5	3'UTR	shelf	DOWN	Hypomethylation
cg21038156	8.56e-13	0.311248	7	VIPR2	Body	island	UP	Hypermethylation
cg01733284	8.79e-13	-0.34407	1	OR10K2	TSS1500	opensea	DOWN	Hypomethylation
cg19554569	8.93e-13	-0.325875	11	OR51B5	TSS200	opensea	DOWN	Hypomethylation
cg03895540	8.99e-13	-0.338914	11	OR52N2	TSS200	opensea	DOWN	Hypomethylation
cg22665383	9.02e-13	-0.302355	11	OR4C16	1stExon	opensea	DOWN	Hypomethylation
cg19403534	9.17e-13	0.250533	10	PRLHR	TSS1500	island	UP	Hypermethylation
cg17830682	9.22e-13	0.217534	1	LGR6	TSS1500	shore	UP	Hypermethylation
cg19402335	9.63e-13	-0.317533	1	OR10J1	1stExon	opensea	DOWN	Hypomethylation
cg15842276	9.84e-13	0.223985	11	MTNR1B	TSS200	shore	UP	Hypermethylation
cg04265797	9.93e-13	0.206615	14	SSTR1	3'UTR	island	UP	Hypermethylation
cg03465499	1.19e-12	0.217961	11	MRGPRF	TSS1500	shelf	UP	Hypermethylation
cg14856914	1.19e-12	-0.269044	10	RGR	3'UTR	opensea	DOWN	Hypomethylation
cg04207385	1.2e-12	0.243157	6	CNR1	TSS1500	island	UP	Hypermethylation
cg26522340	1.24e-12	-0.311615	4	NPY5R	5'UTR	opensea	DOWN	Hypomethylation
cg06823034	1.25e-12	0.214836	14	LTB4R	5'UTR	island	UP	Hypermethylation
cg18951718	1.33e-12	0.211546	12	LPAR5	TSS200	opensea	UP	Hypermethylation
cg27187375	1.54e-12	0.213496	1	RXFP4	1stExon	opensea	UP	Hypermethylation
cg25472174	1.56e-12	-0.306834	11	OR8J3	1stExon	opensea	DOWN	Hypomethylation
cg18879590	1.57e-12	0.246618	1	GPR137B	Body	island	UP	Hypermethylation
cg02459415	1.66e-12	-0.31694	11	OR5L2	1stExon	opensea	DOWN	Hypomethylation
cg26800915	1.69e-12	-0.328784	11	OR51B4	TSS1500	opensea	DOWN	Hypomethylation
cg21773872	1.7e-12	0.287836	7	CRHR2	TSS200	island	UP	Hypermethylation
cg20656868	1.71e-12	0.234142	19	S1PR4	TSS1500	shore	UP	Hypermethylation
cg22629065	1.74e-12	-0.267863	11	OR8H1	TSS1500	opensea	DOWN	Hypomethylation
cg08714590	1.99e-12	0.241369	7	FZD1	1stExon	island	UP	Hypermethylation
cg09387970	2.01e-12	-0.215422	11	OR4C6	1stExon	opensea	DOWN	Hypomethylation
cg18594701	2.01e-12	-0.341148	11	OR4A16	1stExon	opensea	DOWN	Hypomethylation
cg13745653	2.04e-12	-0.305759	4	RXFP1	Body	opensea	DOWN	Hypomethylation
cg26597539	2.09e-12	0.291505	5	PTGER4	5'UTR	island	UP	Hypermethylation
cg20284239	2.54e-12	0.224651	1	GPR161	5'UTR	opensea	UP	Hypermethylation
cg11323650	2.77e-12	-0.335384	11	OR8J3	TSS200	opensea	DOWN	Hypomethylation
cg08958294	3.51e-12	0.29383	6	GRM1	5'UTR	shore	UP	Hypermethylation
cg27026371	3.53e-12	-0.315559	11	OR10G4	TSS200	opensea	DOWN	Hypomethylation
cg00046499	3.56e-12	0.316846	3	GPR149	Body	shore	UP	Hypermethylation
cg25742394	3.61e-12	-0.295156	3	GPR160	TSS1500	shore	DOWN	Hypomethylation
cg07322909	3.66e-12	-0.26921	11	OR5D13	1stExon	opensea	DOWN	Hypomethylation
cg10661615	3.68e-12	0.216239	10	PRLHR	TSS200	island	UP	Hypermethylation
cg25541968	3.68e-12	-0.329942	11	OR5P3	TSS1500	opensea	DOWN	Hypomethylation
cg24379332	3.85e-12	0.205255	19	S1PR5	5'UTR	shore	UP	Hypermethylation
cg15852352	4.07e-12	-0.339247	1	OR10T2	1stExon	opensea	DOWN	Hypomethylation
cg27227663	4.31e-12	-0.308727	11	OR6X1	TSS1500	opensea	DOWN	Hypomethylation
cg20181079	4.33e-12	-0.305263	11	OR4D11	TSS1500	opensea	DOWN	Hypomethylation
cg00444390	4.37e-12	-0.347358	11	OR10A6	TSS200	opensea	DOWN	Hypomethylation
cg21104276	4.42e-12	0.355526	7	FZD1	1stExon	island	UP	Hypermethylation
cg18142856	4.49e-12	-0.300174	11	OR10A3	TSS200	opensea	DOWN	Hypomethylation
cg10279204	4.65e-12	0.212698	10	TACR2	TSS200	opensea	UP	Hypermethylation
cg10944063	4.85e-12	-0.259239	2	SCTR	Body	opensea	DOWN	Hypomethylation
cg16999254	5.1e-12	0.354964	10	RGR	Body	opensea	UP	Hypermethylation
cg00874055	5.23e-12	0.264944	1	GPR137B	Body	island	UP	Hypermethylation
cg06834698	5.32e-12	-0.28759	11	OR10A3	TSS1500	opensea	DOWN	Hypomethylation
cg12893736	5.32e-12	0.225546	17	GPRC5C	TSS200	shore	UP	Hypermethylation
cg03803009	5.4e-12	-0.247276	17	GPR142	TSS200	opensea	DOWN	Hypomethylation
cg08109815	5.44e-12	0.221407	6	NMBR	5'UTR	island	UP	Hypermethylation
cg05756489	5.86e-12	0.263782	10	HTR7	Body	island	UP	Hypermethylation
cg01515155	5.86e-12	-0.330847	11	OR5L1	1stExon	opensea	DOWN	Hypomethylation
cg14185229	6.03e-12	-0.206737	19	GPR4	5'UTR	shelf	DOWN	Hypomethylation
cg00920395	6.21e-12	-0.2407	1	OR6K3	TSS1500	opensea	DOWN	Hypomethylation
cg17497608	6.31e-12	0.270638	7	FZD1	1stExon	shore	UP	Hypermethylation
cg05788138	6.61e-12	-0.326687	11	OR5L1	TSS1500	opensea	DOWN	Hypomethylation
cg12483476	6.72e-12	0.248826	5	GRM6	1stExon	island	UP	Hypermethylation
cg08077337	8.3e-12	0.294404	2	FZD7	1stExon	island	UP	Hypermethylation
cg18770739	8.57e-12	-0.207515	12	OR10P1	1stExon	opensea	DOWN	Hypomethylation
cg26043322	8.62e-12	-0.293677	1	OR10J5	TSS1500	opensea	DOWN	Hypomethylation
cg22828110	9.13e-12	0.284413	5	F2RL2	TSS200	opensea	UP	Hypermethylation
cg11893763	9.76e-12	0.237311	10	GPR26	TSS200	island	UP	Hypermethylation
cg20597215	1.09e-11	-0.286811	11	OR4D6	1stExon	opensea	DOWN	Hypomethylation
cg00988175	1.21e-11	-0.256269	11	OR10V1	1stExon	opensea	DOWN	Hypomethylation
cg25590438	1.22e-11	-0.21703	18	MC5R	1stExon	island	DOWN	Hypomethylation
cg15364618	1.24e-11	0.203239	14	LTB4R2	Body	island	UP	Hypermethylation
cg01857186	1.29e-11	-0.324737	11	OR4D5	1stExon	opensea	DOWN	Hypomethylation
cg25912428	1.38e-11	-0.229001	10	GPR26	Body	shore	DOWN	Hypomethylation
cg19908812	1.39e-11	0.223958	4	NPY1R	5'UTR	island	UP	Hypermethylation
cg09599228	1.44e-11	-0.314068	4	RXFP1	Body	opensea	DOWN	Hypomethylation
cg15768138	1.51e-11	-0.290374	2	CXCR1	5'UTR	opensea	DOWN	Hypomethylation
cg05740739	1.75e-11	-0.278236	2	OR6B3	TSS1500	opensea	DOWN	Hypomethylation
cg19378892	1.75e-11	-0.30181	1	OR10J3	1stExon	opensea	DOWN	Hypomethylation
cg02848961	1.81e-11	-0.267268	1	GPR37L1	TSS200	opensea	DOWN	Hypomethylation
cg17763354	1.86e-11	0.257768	10	RGR	Body	opensea	UP	Hypermethylation
cg12583095	1.87e-11	0.217874	10	HTR7	TSS1500	shore	UP	Hypermethylation
cg15015426	2.07e-11	-0.21469	1	OR10J5	TSS1500	opensea	DOWN	Hypomethylation
cg27549720	2.33e-11	0.309826	1	HTR6	5'UTR	island	UP	Hypermethylation
cg26813137	2.34e-11	-0.248399	5	NMUR2	1stExon	opensea	DOWN	Hypomethylation
cg00206542	2.49e-11	-0.262583	11	OR5A1	1stExon	opensea	DOWN	Hypomethylation
cg16446783	2.56e-11	-0.223657	11	MRGPRX4	TSS1500	opensea	DOWN	Hypomethylation
cg04353483	2.57e-11	0.232699	4	CCKAR	TSS1500	opensea	UP	Hypermethylation
cg02133070	2.7e-11	-0.327754	4	TACR3	Body	shelf	DOWN	Hypomethylation
cg09326204	2.74e-11	-0.219376	3	CASR	5'UTR	shelf	DOWN	Hypomethylation
cg27551605	2.74e-11	0.217486	17	CRHR1	Body	island	UP	Hypermethylation
cg03460239	2.83e-11	-0.268257	11	OR8B8	TSS200	opensea	DOWN	Hypomethylation
cg03763118	2.85e-11	0.275254	11	LGR4	Body	shelf	UP	Hypermethylation
cg04549162	2.94e-11	0.214163	10	GPR26	TSS200	island	UP	Hypermethylation
cg03898365	3.33e-11	-0.237872	11	OR10A4	TSS1500	opensea	DOWN	Hypomethylation
cg17582100	3.33e-11	0.221493	3	GPR87	5'UTR	opensea	UP	Hypermethylation
cg10981580	3.52e-11	0.268662	1	GPR137B	Body	shore	UP	Hypermethylation
cg22836359	3.56e-11	-0.276546	12	GPR162	Body	island	DOWN	Hypomethylation
cg08375941	3.59e-11	-0.265656	3	GPR15	TSS1500	opensea	DOWN	Hypomethylation
cg08370787	3.84e-11	-0.251715	5	ADRB2	1stExon	shore	DOWN	Hypomethylation
cg26151206	4.08e-11	-0.31146	1	OR10K2	1stExon	opensea	DOWN	Hypomethylation
cg06353345	4.13e-11	-0.304952	11	OR51B4	1stExon	opensea	DOWN	Hypomethylation
cg23010035	4.76e-11	-0.200911	5	OR2Y1	TSS1500	opensea	DOWN	Hypomethylation
cg20624923	4.84e-11	0.246663	10	PRLHR	TSS1500	island	UP	Hypermethylation
cg27081634	4.99e-11	0.237392	11	MRGPRF	5'UTR	island	UP	Hypermethylation
cg00875511	5.24e-11	0.222048	4	TACR3	TSS200	shore	UP	Hypermethylation
cg23545828	5.42e-11	-0.293339	10	GPR26	3'UTR	opensea	DOWN	Hypomethylation
cg22621867	5.79e-11	0.295832	3	GPR62	1stExon	island	UP	Hypermethylation
cg09208942	6.36e-11	-0.270787	14	PTGER2	3'UTR	opensea	DOWN	Hypomethylation
cg01028163	6.52e-11	0.215002	16	GPRC5B	5'UTR	shore	UP	Hypermethylation
cg23696752	6.65e-11	0.25685	6	GRM1	5'UTR	shore	UP	Hypermethylation
cg03271520	6.81e-11	-0.31154	17	OR1A2	TSS1500	opensea	DOWN	Hypomethylation
cg06629734	7e-11	0.203467	6	GLP1R	Body	shore	UP	Hypermethylation
cg13192695	7.17e-11	-0.257326	4	MTNR1A	Body	opensea	DOWN	Hypomethylation
cg16619395	7.46e-11	0.243668	3	GPR149	Body	shore	UP	Hypermethylation
cg27314580	8.42e-11	-0.28849	11	OR8K3	1stExon	opensea	DOWN	Hypomethylation
cg23037133	8.42e-11	0.256181	13	OXGR1	TSS1500	shore	UP	Hypermethylation
cg06476591	8.88e-11	0.229834	13	MLNR	Body	island	UP	Hypermethylation
cg17859448	1.07e-10	0.217771	1	S1PR1	5'UTR	shore	UP	Hypermethylation
cg09102864	1.09e-10	0.20528	11	MRGPRF	TSS200	shelf	UP	Hypermethylation
cg19806642	1.1e-10	0.239648	5	GRM6	TSS200	island	UP	Hypermethylation
cg19539556	1.14e-10	-0.264851	11	OR4A16	TSS200	opensea	DOWN	Hypomethylation
cg00698685	1.16e-10	0.226111	5	DRD1	TSS200	island	UP	Hypermethylation
cg20172500	1.23e-10	0.200862	3	GRM7	TSS1500	shore	UP	Hypermethylation
cg18044044	1.24e-10	-0.297	19	OR7D4	TSS200	opensea	DOWN	Hypomethylation
cg06148685	1.25e-10	0.291025	9	LPAR1	TSS1500	island	UP	Hypermethylation
cg22812280	1.3e-10	-0.287267	11	OR52A1	TSS200	opensea	DOWN	Hypomethylation
cg24384519	1.3e-10	-0.266959	7	ADCYAP1R1	Body	opensea	DOWN	Hypomethylation
cg20490724	1.38e-10	-0.258855	11	OR51B5	TSS1500	opensea	DOWN	Hypomethylation
cg16190266	1.39e-10	0.248843	14	SSTR1	3'UTR	island	UP	Hypermethylation
cg07629454	1.44e-10	0.289588	3	CASR	5'UTR	island	UP	Hypermethylation
cg23689219	1.58e-10	-0.224425	1	OR10J1	TSS1500	opensea	DOWN	Hypomethylation
cg00582971	1.6e-10	0.283878	5	GRM6	TSS200	island	UP	Hypermethylation
cg12930930	1.65e-10	-0.288764	11	OR51B6	TSS1500	opensea	DOWN	Hypomethylation
cg19688584	1.91e-10	0.241751	6	CCR6	5'UTR	opensea	UP	Hypermethylation
cg26310551	2.12e-10	0.225016	14	LTB4R2	Body	island	UP	Hypermethylation
cg08519008	2.15e-10	-0.307429	11	OR6T1	TSS1500	opensea	DOWN	Hypomethylation
cg07879977	2.15e-10	-0.208276	16	OR1F1	1stExon	opensea	DOWN	Hypomethylation
cg06166809	2.29e-10	0.20762	5	GPR150	1stExon	island	UP	Hypermethylation
cg02533058	2.34e-10	-0.286939	6	OPRM1	Body	shelf	DOWN	Hypomethylation
cg12687069	2.43e-10	-0.266092	11	OR51I2	TSS1500	opensea	DOWN	Hypomethylation
cg17219660	2.5e-10	-0.278182	1	GPR37L1	TSS200	opensea	DOWN	Hypomethylation
cg00939495	2.67e-10	0.264994	4	DRD5	1stExon	island	UP	Hypermethylation
cg12921481	2.71e-10	-0.247335	1	OR6N2	1stExon	opensea	DOWN	Hypomethylation
cg01718447	2.73e-10	0.226328	7	CRHR2	TSS200	island	UP	Hypermethylation
cg22937354	3.19e-10	-0.268552	11	OR5D16	TSS200	opensea	DOWN	Hypomethylation
cg23847712	3.21e-10	0.277308	4	DRD5	TSS200	island	UP	Hypermethylation
cg21714266	3.22e-10	0.237942	6	GRM1	Body	island	UP	Hypermethylation
cg11123303	3.44e-10	-0.277061	6	TAAR2	TSS1500	opensea	DOWN	Hypomethylation
cg09081266	3.71e-10	-0.279995	6	OR12D2	1stExon	opensea	DOWN	Hypomethylation
cg04062190	3.89e-10	-0.256564	7	GRM3	Body	shelf	DOWN	Hypomethylation
cg22268164	4.14e-10	-0.246598	8	TRHR	1stExon	opensea	DOWN	Hypomethylation
cg18956714	4.14e-10	0.217763	13	OXGR1	TSS200	shore	UP	Hypermethylation
cg11195360	4.29e-10	-0.285767	11	OR8B8	TSS1500	opensea	DOWN	Hypomethylation
cg00783712	4.75e-10	0.239504	1	CHRM3	5'UTR	opensea	UP	Hypermethylation
cg03371199	4.85e-10	0.244804	13	OXGR1	TSS200	island	UP	Hypermethylation
cg19814400	4.94e-10	0.222958	7	VIPR2	Body	island	UP	Hypermethylation
cg24682512	5.16e-10	-0.29578	7	GRM3	5'UTR	opensea	DOWN	Hypomethylation
cg20410409	5.73e-10	-0.276134	1	OR6K6	TSS1500	opensea	DOWN	Hypomethylation
cg23678906	5.87e-10	-0.225046	7	TAS2R38	TSS1500	opensea	DOWN	Hypomethylation
cg07032439	5.97e-10	-0.209255	20	SSTR4	1stExon	shore	DOWN	Hypomethylation
cg23234847	6.37e-10	0.201604	14	OR4N5	TSS200	opensea	UP	Hypermethylation
cg01184282	6.53e-10	-0.271899	7	OR9A4	TSS1500	opensea	DOWN	Hypomethylation
cg23881278	6.58e-10	0.218302	11	DRD2	TSS1500	island	UP	Hypermethylation
cg02634507	6.67e-10	-0.25673	11	OR2AG1	TSS1500	opensea	DOWN	Hypomethylation
cg22813950	6.86e-10	0.254906	12	FZD10	TSS1500	island	UP	Hypermethylation
cg03061764	6.99e-10	-0.231039	11	OR6A2	1stExon	opensea	DOWN	Hypomethylation
cg23003783	7.4e-10	0.222414	5	GRM6	1stExon	island	UP	Hypermethylation
cg04035377	7.44e-10	0.202768	3	CELSR3	Body	island	UP	Hypermethylation
cg13990092	7.46e-10	0.324936	13	OXGR1	TSS200	island	UP	Hypermethylation
cg07375150	7.99e-10	0.327627	3	P2RY13	Body	opensea	UP	Hypermethylation
cg16237191	8.75e-10	-0.225287	12	OR6C4	1stExon	opensea	DOWN	Hypomethylation
cg03154226	9.35e-10	-0.246075	11	OR5D14	1stExon	opensea	DOWN	Hypomethylation
cg19851909	9.5e-10	0.218189	11	GPR83	TSS1500	island	UP	Hypermethylation
cg14401837	9.67e-10	-0.235026	7	NPSR1	TSS1500	opensea	DOWN	Hypomethylation
cg23799901	1.02e-09	0.201484	7	GPR37	1stExon	island	UP	Hypermethylation
cg22996489	1.09e-09	0.301104	13	OXGR1	TSS200	island	UP	Hypermethylation
cg13300939	1.09e-09	-0.216841	1	GPR37L1	TSS200	opensea	DOWN	Hypomethylation
cg17025555	1.1e-09	-0.255097	1	OR6K6	TSS1500	opensea	DOWN	Hypomethylation
cg24924958	1.1e-09	0.252552	6	NMBR	TSS200	island	UP	Hypermethylation
cg06993494	1.13e-09	-0.245006	11	OR5A1	1stExon	opensea	DOWN	Hypomethylation
cg27615388	1.19e-09	0.21808	5	HTR1A	1stExon	island	UP	Hypermethylation
cg00209038	1.34e-09	0.234272	2	LHCGR	1stExon	island	UP	Hypermethylation
cg18741908	1.37e-09	-0.240987	3	GPR160	5'UTR	island	DOWN	Hypomethylation
cg14186641	1.43e-09	0.236222	6	CNR1	TSS1500	island	UP	Hypermethylation
cg12367389	1.5e-09	0.265794	13	HTR2A	Body	opensea	UP	Hypermethylation
cg15879316	1.52e-09	0.211584	22	CELSR1	TSS1500	island	UP	Hypermethylation
cg26738987	1.54e-09	0.212085	11	GPR83	TSS1500	shore	UP	Hypermethylation
cg25655096	1.55e-09	0.219936	12	LPAR5	1stExon	opensea	UP	Hypermethylation
cg14615784	1.58e-09	0.30974	5	GPR150	TSS1500	island	UP	Hypermethylation
cg20830514	1.59e-09	0.227969	7	VIPR2	Body	island	UP	Hypermethylation
cg07568203	1.75e-09	-0.236099	11	OR51B5	TSS1500	opensea	DOWN	Hypomethylation
cg02408311	1.79e-09	-0.266742	11	OR51B5	1stExon	opensea	DOWN	Hypomethylation
cg12983394	1.87e-09	0.215592	13	EDNRB	TSS1500	shore	UP	Hypermethylation
cg22852840	1.87e-09	-0.248398	6	OPN5	TSS200	opensea	DOWN	Hypomethylation
cg21351852	1.91e-09	-0.213181	12	GPR84	TSS1500	opensea	DOWN	Hypomethylation
cg00079898	1.95e-09	-0.238345	11	OR52N5	TSS1500	opensea	DOWN	Hypomethylation
cg20709280	2.08e-09	-0.211915	11	OR52B2	TSS1500	opensea	DOWN	Hypomethylation
cg15905666	2.13e-09	-0.31563	11	OR4C12	1stExon	opensea	DOWN	Hypomethylation
cg00247334	2.14e-09	-0.213042	3	OXTR	TSS1500	shore	DOWN	Hypomethylation
cg27527345	2.14e-09	-0.254372	1	OR10J5	1stExon	opensea	DOWN	Hypomethylation
cg04332442	2.3e-09	0.206936	22	CELSR1	Body	shore	UP	Hypermethylation
cg27235829	2.34e-09	-0.256346	1	OR10K2	TSS200	opensea	DOWN	Hypomethylation
cg22426570	2.37e-09	0.232358	7	CHRM2	5'UTR	shore	UP	Hypermethylation
cg04087740	2.44e-09	0.20749	3	GPR27	1stExon	island	UP	Hypermethylation
cg01469547	2.44e-09	-0.213311	11	OR5P3	1stExon	opensea	DOWN	Hypomethylation
cg10741760	2.52e-09	0.231088	1	HTR6	5'UTR	island	UP	Hypermethylation
cg07481491	2.56e-09	0.252147	19	TBXA2R	TSS1500	island	UP	Hypermethylation
cg14352362	2.69e-09	-0.247541	20	PROKR2	Body	shelf	DOWN	Hypomethylation
cg21342728	2.72e-09	0.218485	22	MCHR1	1stExon	opensea	UP	Hypermethylation
cg24174996	2.72e-09	-0.245625	11	OR8B4	TSS1500	opensea	DOWN	Hypomethylation
cg16498194	2.73e-09	0.22947	12	FZD10	1stExon	island	UP	Hypermethylation
cg05924652	2.79e-09	0.22299	6	GLP1R	TSS200	island	UP	Hypermethylation
cg25577367	2.84e-09	-0.232052	11	OR6M1	1stExon	opensea	DOWN	Hypomethylation
cg05710753	2.86e-09	0.270927	3	AGTR1	TSS1500	island	UP	Hypermethylation
cg10801143	2.89e-09	-0.23674	11	GRM5	Body	shelf	DOWN	Hypomethylation
cg26349048	2.94e-09	-0.253468	11	OR5W2	TSS200	opensea	DOWN	Hypomethylation
cg07176264	2.96e-09	0.219002	2	SCTR	1stExon	island	UP	Hypermethylation
cg06892501	3.07e-09	-0.219175	11	OR51B2	1stExon	opensea	DOWN	Hypomethylation
cg12983089	3.11e-09	-0.214446	11	OR2AT4	1stExon	opensea	DOWN	Hypomethylation
cg04919274	3.52e-09	0.255111	3	GPR149	1stExon	island	UP	Hypermethylation
cg07813322	3.55e-09	-0.217953	6	OPRM1	3'UTR	opensea	DOWN	Hypomethylation
cg19530845	3.61e-09	-0.212624	11	OR2D3	1stExon	opensea	DOWN	Hypomethylation
cg20213166	3.77e-09	-0.267257	11	OR52B2	TSS200	opensea	DOWN	Hypomethylation
cg14373410	3.9e-09	-0.230255	14	TSHR	Body	opensea	DOWN	Hypomethylation
cg25195987	3.95e-09	-0.229763	7	ADCYAP1R1	Body	opensea	DOWN	Hypomethylation
cg24035112	4.06e-09	-0.255278	4	RXFP1	TSS1500	opensea	DOWN	Hypomethylation
cg09059904	4.25e-09	0.223884	5	F2R	Body	shore	UP	Hypermethylation
cg04597433	4.46e-09	0.253054	4	DRD5	TSS200	island	UP	Hypermethylation
cg22520372	4.52e-09	-0.261315	4	NPY5R	Body	opensea	DOWN	Hypomethylation
cg12603671	4.72e-09	-0.223819	1	PTGER3	Body	opensea	DOWN	Hypomethylation
cg04317927	5.28e-09	-0.208132	11	OR4S2	1stExon	opensea	DOWN	Hypomethylation
cg24989962	5.45e-09	0.213802	14	PTGDR	TSS200	island	UP	Hypermethylation
cg19385628	6.13e-09	0.209952	3	GRM7	Body	island	UP	Hypermethylation
cg08415557	6.21e-09	-0.231855	19	OR7G1	TSS200	opensea	DOWN	Hypomethylation
cg25967612	7.44e-09	-0.255515	11	OR10V1	TSS1500	opensea	DOWN	Hypomethylation
cg03548035	7.6e-09	-0.20881	11	FZD4	Body	shelf	DOWN	Hypomethylation
cg04658945	8.61e-09	0.22853	11	MRGPRF	TSS200	shelf	UP	Hypermethylation
cg16170380	8.9e-09	-0.253274	6	OR11A1	1stExon	opensea	DOWN	Hypomethylation
cg18828927	9.56e-09	-0.208448	6	OR14J1	1stExon	opensea	DOWN	Hypomethylation
cg15698945	9.81e-09	-0.221021	6	TAAR9	TSS1500	opensea	DOWN	Hypomethylation
cg17538768	1.03e-08	-0.259479	11	OR6X1	TSS1500	opensea	DOWN	Hypomethylation
cg19247310	1.15e-08	-0.258175	11	OR5AN1	1stExon	opensea	DOWN	Hypomethylation
cg02884053	1.19e-08	-0.219931	7	VIPR2	Body	shelf	DOWN	Hypomethylation
cg25481253	1.21e-08	-0.228268	7	TAS2R38	1stExon	opensea	DOWN	Hypomethylation
cg13048967	1.32e-08	-0.204694	2	CXCR1	5'UTR	opensea	DOWN	Hypomethylation
cg25499397	1.37e-08	0.282828	3	GPR62	1stExon	island	UP	Hypermethylation
cg03221054	1.41e-08	-0.21962	7	CALCR	Body	opensea	DOWN	Hypomethylation
cg06995408	1.46e-08	-0.206294	2	LHCGR	Body	opensea	DOWN	Hypomethylation
cg14887116	1.51e-08	-0.255471	11	OR8B4	1stExon	opensea	DOWN	Hypomethylation
cg16108059	1.58e-08	0.224788	14	TSHR	5'UTR	shore	UP	Hypermethylation
cg04170440	1.72e-08	-0.230582	6	OPRM1	Body	opensea	DOWN	Hypomethylation
cg22059812	1.76e-08	0.208492	1	HTR6	1stExon	island	UP	Hypermethylation
cg26148774	1.77e-08	-0.216657	12	OR10P1	TSS1500	opensea	DOWN	Hypomethylation
cg11821200	1.79e-08	-0.205335	5	PTGER4	Body	shelf	DOWN	Hypomethylation
cg00119186	1.82e-08	-0.245441	1	OR6K2	1stExon	opensea	DOWN	Hypomethylation
cg16823292	1.85e-08	-0.234993	1	PTGER3	Body	opensea	DOWN	Hypomethylation
cg18197392	1.89e-08	0.215152	20	SSTR4	TSS200	island	UP	Hypermethylation
cg05604079	1.95e-08	0.246604	4	QRFPR	TSS200	island	UP	Hypermethylation
cg08417719	2.15e-08	-0.2435	11	OR6T1	TSS200	opensea	DOWN	Hypomethylation
cg09729182	2.17e-08	0.203801	3	CASR	5'UTR	opensea	UP	Hypermethylation
cg03664443	2.18e-08	0.242707	18	MC2R	TSS1500	opensea	UP	Hypermethylation
cg07309576	2.33e-08	-0.21382	11	OR51I1	TSS1500	opensea	DOWN	Hypomethylation
cg22951509	2.65e-08	0.201745	5	GPR150	TSS200	island	UP	Hypermethylation
cg24653728	2.86e-08	-0.209518	11	OR8B4	TSS200	opensea	DOWN	Hypomethylation
cg12828331	3.28e-08	0.215344	3	VIPR1	TSS1500	island	UP	Hypermethylation
cg06106126	3.34e-08	-0.204151	11	MTNR1B	Body	shelf	DOWN	Hypomethylation
cg16712155	3.5e-08	-0.213758	11	OR52L1	1stExon	opensea	DOWN	Hypomethylation
cg01553182	3.58e-08	-0.218508	6	OR12D3	1stExon	opensea	DOWN	Hypomethylation
cg20381767	3.65e-08	0.232852	13	OXGR1	TSS200	shore	UP	Hypermethylation
cg02946850	3.75e-08	-0.21483	7	GRM8	1stExon	opensea	DOWN	Hypomethylation
cg08479865	3.78e-08	-0.247964	3	DRD3	1stExon	opensea	DOWN	Hypomethylation
cg04042861	3.81e-08	0.275423	2	HTR2B	TSS200	opensea	UP	Hypermethylation
cg23571170	3.92e-08	-0.200573	11	OR8D1	1stExon	opensea	DOWN	Hypomethylation
cg12463722	4.18e-08	-0.20552	17	OR4D1	TSS200	shore	DOWN	Hypomethylation
cg04879561	4.18e-08	-0.237144	7	ADCYAP1R1	Body	opensea	DOWN	Hypomethylation
cg16007456	4.28e-08	0.262624	1	GPR88	Body	island	UP	Hypermethylation
cg12970937	4.3e-08	0.237826	7	CALCR	5'UTR	opensea	UP	Hypermethylation
cg05327864	4.3e-08	0.200751	7	CHRM2	5'UTR	island	UP	Hypermethylation
cg11310191	4.3e-08	-0.213424	7	NPSR1	5'UTR	opensea	DOWN	Hypomethylation
cg07150255	4.3e-08	-0.229173	6	OR5V1	TSS1500	opensea	DOWN	Hypomethylation
cg00523067	4.3e-08	-0.253083	6	OPRM1	3'UTR	opensea	DOWN	Hypomethylation
cg12838303	4.3e-08	0.212757	6	OPRM1	1stExon	island	UP	Hypermethylation
cg03502002	4.3e-08	0.274034	18	GALR1	1stExon	island	UP	Hypermethylation
cg09333392	4.3e-08	-0.230297	17	OR4D2	TSS200	opensea	DOWN	Hypomethylation
cg04527363	4.56e-08	0.202079	3	GRM7	TSS1500	shore	UP	Hypermethylation
cg01620540	4.74e-08	-0.213876	13	HTR2A	TSS1500	opensea	DOWN	Hypomethylation
cg03045231	5.04e-08	-0.201957	11	OR52N1	TSS1500	opensea	DOWN	Hypomethylation
cg10092198	5.23e-08	-0.210115	11	OR56B4	1stExon	opensea	DOWN	Hypomethylation
cg26831825	5.57e-08	-0.214007	11	OR5D13	1stExon	opensea	DOWN	Hypomethylation
cg01145442	5.92e-08	-0.216244	11	OR2AG2	TSS1500	opensea	DOWN	Hypomethylation
cg25918833	6.23e-08	-0.210698	11	OR51E2	1stExon	opensea	DOWN	Hypomethylation
cg00444360	6.58e-08	-0.206359	11	GRM5	Body	opensea	DOWN	Hypomethylation
cg00320138	7.49e-08	-0.208104	11	OR8D1	TSS1500	opensea	DOWN	Hypomethylation
cg08048194	7.93e-08	-0.214507	12	OR6C74	1stExon	opensea	DOWN	Hypomethylation
cg22730464	8.7e-08	0.23716	5	GPR150	TSS200	island	UP	Hypermethylation
cg04972930	9.37e-08	-0.20542	1	OR6N1	1stExon	opensea	DOWN	Hypomethylation
cg14691364	1.01e-07	-0.230267	7	GRM8	Body	opensea	DOWN	Hypomethylation
cg21966764	1.02e-07	-0.211597	11	OR52B2	TSS1500	opensea	DOWN	Hypomethylation
cg25851651	1.04e-07	-0.218254	19	OR7A5	TSS200	opensea	DOWN	Hypomethylation
cg18901644	1.09e-07	0.227331	4	GPR78	TSS200	island	UP	Hypermethylation
cg04525189	1.17e-07	0.209659	7	VIPR2	Body	island	UP	Hypermethylation
cg03914397	1.28e-07	-0.235306	5	NMUR2	1stExon	opensea	DOWN	Hypomethylation
cg16309319	1.31e-07	-0.209475	11	OR52B2	1stExon	opensea	DOWN	Hypomethylation
cg13561855	1.4e-07	0.219568	14	PTGDR	Body	shore	UP	Hypermethylation
cg10643236	1.56e-07	-0.217858	6	OR14J1	1stExon	opensea	DOWN	Hypomethylation
cg01829241	1.71e-07	0.276633	4	GPR78	TSS200	island	UP	Hypermethylation
cg11186224	2e-07	-0.214445	6	TAAR9	1stExon	opensea	DOWN	Hypomethylation
cg12257156	2.01e-07	0.202711	7	VIPR2	Body	island	UP	Hypermethylation
cg05369553	2.04e-07	-0.216637	1	OR6K3	TSS1500	opensea	DOWN	Hypomethylation
cg26329192	2.41e-07	-0.202125	12	CMKLR1	5'UTR	opensea	DOWN	Hypomethylation
cg24063856	2.73e-07	0.201525	17	CRHR1	Body	shore	UP	Hypermethylation
cg08430325	2.87e-07	-0.200269	6	MCHR2	TSS1500	shore	DOWN	Hypomethylation
cg10210739	3.13e-07	0.219335	1	S1PR1	5'UTR	shore	UP	Hypermethylation
cg11733272	3.14e-07	0.231976	3	PTH1R	Body	shore	UP	Hypermethylation
cg03805279	3.61e-07	-0.208409	6	CNR1	5'UTR	shore	DOWN	Hypomethylation
cg22601108	4.18e-07	-0.250005	1	OR6K6	TSS1500	opensea	DOWN	Hypomethylation
cg27160556	4.43e-07	-0.228307	11	OR8D1	TSS1500	opensea	DOWN	Hypomethylation
cg10298815	5.17e-07	0.21634	1	GPR88	5'UTR	island	UP	Hypermethylation
cg18385570	5.25e-07	-0.21117	19	OR7C2	TSS200	opensea	DOWN	Hypomethylation
cg14855972	8.69e-07	0.202306	1	GPR88	5'UTR	island	UP	Hypermethylation
cg01288372	1.06e-06	0.201788	2	PTH2R	TSS200	island	UP	Hypermethylation
cg16734913	1.71e-06	-0.20278	11	OR5W2	1stExon	opensea	DOWN	Hypomethylation
cg10764762	1.87e-06	0.210572	13	EDNRB	TSS1500	shore	UP	Hypermethylation
cg15717907	3.53e-06	-0.20271	11	OR5I1	TSS1500	opensea	DOWN	Hypomethylation
cg26466587	7.31e-06	0.223998	6	MCHR2	TSS200	island	UP	Hypermethylation
cg06841902	1.45e-05	-0.202324	17	OR3A2	TSS1500	opensea	DOWN	Hypomethylation

## Sheet: Table S7
Table S7. Correlations between the expression and DNA methylation levels of DEMGs from 494 primary PRAD patients
Gene Symbol	probe	Pearson	adj.Pval	feature	cgi	Mchange	Echange
ADCYAP1R1	cg24384519	0.311504	1.41109e-12	Body	opensea	Hypo	DOWN
ADCYAP1R1	cg25195987	0.308184	2.49534e-12	Body	opensea	Hypo	DOWN
ADCYAP1R1	cg04879561	0.2988	1.20308e-11	Body	opensea	Hypo	DOWN
AGTR1	cg05710753	-0.576085	0	TSS1500	island	Hyper	UP
CCKAR	cg04353483	0.0907358	0.0438255	TSS1500	opensea	Hyper	UP
CNR1	cg04207385	-0.238759	8.06618e-08	TSS1500	island	Hyper	DOWN
CNR1	cg14186641	-0.145515	0.00118143	TSS1500	island	Hyper	DOWN
CNR1	cg03805279	0.306467	3.34199e-12	5'UTR	shore	Hypo	DOWN
CRHR2	cg15615793	-0.322445	2.04725e-13	TSS1500	shore	Hyper	DOWN
CRHR2	cg02712145	-0.274733	5.27538e-10	TSS1500	island	Hyper	DOWN
CRHR2	cg21773872	-0.236499	1.04464e-07	TSS200	island	Hyper	DOWN
CRHR2	cg01718447	-0.204881	4.41215e-06	TSS200	island	Hyper	DOWN
GPR158	cg00422638	0.235841	1.13575e-07	TSS1500	shore	Hyper	UP
GPR160	cg18741908	-0.40307	0	5'UTR	island	Hypo	UP
GPR160	cg25742394	-0.400588	0	TSS1500	shore	Hypo	UP
GPR26	cg11893763	-0.161297	0.000318803	TSS200	island	Hyper	DOWN
GPR26	cg04549162	-0.154452	0.000571362	TSS200	island	Hyper	DOWN
GPR26	cg25912428	0.234984	1.266e-07	Body	shore	Hypo	DOWN
GPR26	cg13557752	0.238959	7.62673e-08	3'UTR	opensea	Hypo	DOWN
GPR37	cg23799901	-0.27043	9.98957e-10	1stExon	island	Hyper	UP
GPR37	cg27533119	-0.208135	3.07877e-06	1stExon	shore	Hyper	UP
GPR78	cg01472375	0.0935179	0.0377251	Body	opensea	Hypo	DOWN
LHCGR	cg09712962	0.160713	0.000335398	Body	opensea	Hypo	DOWN
LHCGR	cg06995408	0.108918	0.0154395	Body	opensea	Hypo	DOWN
OR51E2	cg25918833	-0.737893	0	1stExon	opensea	Hypo	UP
OR7A5	cg25851651	0.436688	0	TSS200	opensea	Hypo	DOWN
PTH1R	cg11733272	-0.218076	9.89508e-07	Body	shore	Hyper	DOWN
RGR	cg16999254	-0.133812	0.00288244	Body	opensea	Hyper	DOWN
RGR	cg17763354	-0.141705	0.00159118	Body	opensea	Hyper	DOWN
RGR	cg14856914	0.127497	0.00453721	3'UTR	opensea	Hypo	DOWN
SSTR1	cg04265797	0.1494	0.000865693	3'UTR	island	Hyper	UP
SSTR1	cg04573550	0.100735	0.0251578	3'UTR	island	Hyper	UP
TAS2R38	cg25481253	0.322811	1.91847e-13	1stExon	opensea	Hypo	UP

## Sheet: Table S8
Table S8. Binding energies of the top eight compounds selected by the virtual screening for GPR160 and CRHR2, derived from MM/GBSA calculation.
GPR160
No.	ZINC_ID	FDA_Drug	Molecular_Formula	Weight (g/mol)	Binding Energy (kcal/mol)
1	ZINC000169289767	Trypan Blue	C34H28N6O14S4	872.90	-28.00±2.88
2	ZINC000001550499	Cinacalcet	C22H22F3N	357.42	-23.68±2.69
3	ZINC000001612996	Irinotecan	C33H38N4O6	586.69	-20.43±3.24
4	ZINC000052955754	Ergotamine	C33H35N5O5	581.67	-18.71±2.34
5	ZINC000006716957	Nilotinib	C28H22F3N7O	529.53	-14.97±3.59
6	ZINC000019632618	Imatinib	C29H31N7O	493.62	-10.23±9.34
7	ZINC000014210876	Eluxadoline	C32H35N5O5	569.66	-3.73±10.40
8	ZINC000003978005	Dihydroergotamine	C33H37N5O5	583.69	-2.18±3.45
CRHR2
No.	ZINC_ID	FDA_Drug	Molecular_Formula	Weight (g/mol)	Binding Energy (kcal/mol)
1	ZINC000164528615	Glecaprevir	C38H46F4N6O9S	838.88	-47.39±4.74
2	ZINC000164760756	Simeprevir | Olysio	C38H47N5O7S2	749.96	-44.87±3.25
3	ZINC000003914596	Saquinavir	C38H50N6O5	670.86	-38.43±3.90
4	ZINC000026985532	Sqv	C38H50N6O5	670.86	-34.08±3.47
5	ZINC000027990463	Lomitapide	C39H37F6N3O2	693.73	-31.48±3.19
6	ZINC000003932831	Dutasteride | Avodart	C27H30F6N2O2	528.54	-24.76±2.70
7	ZINC000052955754	Ergotamine	C33H35N5O5	581.67	-24.00±3.98
8	ZINC000001612996	Irinotecan	C33H38N4O6	586.69	-22.78±8.80

## Sheet: Table S9
Table S9. Clinical information of 498 primary PRAD patients
patient	age	OS	OS.time	DSS	DSS.time	DFI	DFI.time	PFI	PFI.time	ajcc_ct	ajcc_pn	ajcc_pt	psa_value	psa_level	gleason_score	gleason_level
TCGA-2A-A8VL	51	0	621	0	621			0	621		pN0	pT2	0.05	0_3.9	6	<= 6
TCGA-2A-A8VO	57	0	1701	0	1701			0	1701	cT1		pT34	0.05	0_3.9	6	<= 6
TCGA-2A-A8VT	47	0	1373	0	1373			0	1373	cT2	pN1	pT34	0.05	0_3.9	9	>= 8
TCGA-2A-A8VV	52	0	671	0	671			0	671	cT2	pN0	pT2	0.05	0_3.9	6	<= 6
TCGA-2A-A8VX	70	0	1378	0	1378			0	1378	cT2	pN0	pT34	0.05	0_3.9	8	>= 8
TCGA-2A-A8W1	54	0	112	0	112			0	112	cT1	pN0	pT34	0.05	0_3.9	7	== 7
TCGA-2A-A8W3	69	0	863	0	863			1	198	cT2	pN0	pT34	0.36	0_3.9	9	>= 8
TCGA-2A-AAYF	57	0	1364	0	1364	0	1364	0	1364	cT1		pT34	0.05	0_3.9	7	== 7
TCGA-2A-AAYO	57	0	1272	0	1272	0	1272	0	1272	cT1		pT2	0.05	0_3.9	6	<= 6
TCGA-2A-AAYU	56	0	615	0	615			0	615	cT1	pN0	pT34	0.05	0_3.9	6	<= 6
TCGA-4L-AA1F	64	0	350	0	350	0	350	0	350	cT2	pN0	pT34	3.5	0_3.9	8	>= 8
TCGA-CH-5737	73	0	91	0	91			0	91		pN0	pT2	14.69	10_19.9	7	== 7
TCGA-CH-5738	72	0	212	0	212	0	212	0	212				0.01	0_3.9	6	<= 6
TCGA-CH-5739	65	0	671	0	671	0	671	0	671		pN0	pT34	0.02	0_3.9	7	== 7
TCGA-CH-5740	57	0	31	0	31			0	31		pN0	pT2	1.6	0_3.9	7	== 7
TCGA-CH-5741	56	0	395	0	395	0	395	0	395		pN1	pT34	0.02	0_3.9	9	>= 8
TCGA-CH-5743	66	0	425	0	425	0	425	1	425		pN0	pT2	0.1	0_3.9	7	== 7
TCGA-CH-5744	64	0	60	0	60			0	60		pN0	pT2	9.63	4_9.9	7	== 7
TCGA-CH-5745	68	0	91	0	91			0	91		pN0	pT34	4.3	4_9.9	7	== 7
TCGA-CH-5746	57	0	731	0	731	0	731	0	731		pN0	pT2	0.1	0_3.9	7	== 7
TCGA-CH-5748	64	0	31	0	31			0	31		pN0	pT34			7	== 7
TCGA-CH-5750	72	0	396	0	396	0	396	0	396		pN0	pT2	0.02	0_3.9	7	== 7
TCGA-CH-5751	68	0	1065	0	1065	1	365	1	365		pN1	pT34	0.01	0_3.9	10	>= 8
TCGA-CH-5752	66	0	943	0	943	0	943	0	943		pN0	pT34	0.02	0_3.9	8	>= 8
TCGA-CH-5753	70	0	31	0	31			0	31		pN1	pT34	4.53	4_9.9	9	>= 8
TCGA-CH-5754	65	0	62	0	62			0	62		pN1	pT34	37.36	>= 20	9	>= 8
TCGA-CH-5761	61	0	28	0	28			0	28		pN0	pT34	8.49	4_9.9	9	>= 8
TCGA-CH-5762	60	0	1339	0	1339	0	1339	0	1339		pN0	pT34	0.01	0_3.9	7	== 7
TCGA-CH-5763	66	0	365	0	365	0	365	0	365		pN0	pT34	0.1	0_3.9	7	== 7
TCGA-CH-5764	66	0	31	0	31			0	31		pN0	pT34	13.95	10_19.9	7	== 7
TCGA-CH-5765	55	0	700	0	700	0	700	0	700		pN0	pT34	0.02	0_3.9	7	== 7
TCGA-CH-5766	55	0	31	0	31			0	31		pN1	pT34	13.9	10_19.9	7	== 7
TCGA-CH-5767	66	0	458	0	458	0	458	0	458		pN0	pT2	0.04	0_3.9	7	== 7
TCGA-CH-5768	72	0	731	0	731	0	731	0	731		pN0	pT34	0.1	0_3.9	6	<= 6
TCGA-CH-5769	48	0	62	0	62			0	62		pN0	pT34	11.16	10_19.9	9	>= 8
TCGA-CH-5771	63	0	396	0	396	0	396	0	396		pN0	pT2	0.03	0_3.9	7	== 7
TCGA-CH-5772	63	0	486	0	486	0	486	0	486		pN0	pT34	0.03	0_3.9	9	>= 8
TCGA-CH-5788	69	0	821	0	821			0	821		pN1	pT34	3.58	0_3.9	7	== 7
TCGA-CH-5789	61	0	304	0	304	0	304	0	304		pN0	pT34	0.02	0_3.9	7	== 7
TCGA-CH-5790	64	0	974	0	974	0	974	0	974		pN0	pT2	0.1	0_3.9	7	== 7
TCGA-CH-5791	72	0	1004	0	1004	0	1004	1	396		pN0	pT34	0.18	0_3.9	7	== 7
TCGA-CH-5792	57	0	91	0	91			0	91		pN0	pT34	11.49	10_19.9	9	>= 8
TCGA-CH-5794	65	0	882	0	882	0	882	0	882		pN0	pT2	0.01	0_3.9	7	== 7
TCGA-EJ-5494	50	0	1477	0	1477	0	1477	0	1477	cT2	pN0	pT34			7	== 7
TCGA-EJ-5495	68	0	1760	0	1760	0	1760	0	1760	cT1	pN1	pT34	0.13	0_3.9	8	>= 8
TCGA-EJ-5496	59	0	595	0	595	0	595	0	595	cT1	pN0	pT2	0.1	0_3.9	7	== 7
TCGA-EJ-5497	47	0	405	0	405	0	405	0	405	cT2	pN0	pT2	0.1	0_3.9	7	== 7
TCGA-EJ-5498	56	0	1720	0	1720	0	1720	0	1720	cT2	pN0	pT2	0.1	0_3.9	7	== 7
TCGA-EJ-5499	61	0	1415	0	1415	0	1415	0	1415	cT2	pN0	pT34	0.1	0_3.9	7	== 7
TCGA-EJ-5501	55	0	1365	0	1365	0	1365	0	1365	cT2	pN0	pT34	0.1	0_3.9	7	== 7
TCGA-EJ-5502	50	0	1171	0	1171	0	1171	0	1171	cT2	pN0	pT2	0.1	0_3.9	7	== 7
TCGA-EJ-5503	50	0	1391	0	1391	0	1391	0	1391	cT2	pN0	pT34	0.1	0_3.9	8	>= 8
TCGA-EJ-5504	65	0	1427	0	1427			0	1427	cT2	pN1	pT34	1	0_3.9	7	== 7
TCGA-EJ-5505	57	0	922	0	922	0	922	0	922	cT1	pN0	pT2	0.1	0_3.9	7	== 7
TCGA-EJ-5506	67	0	1381	0	1381	0	1381	0	1381	cT34	pN1	pT34	0.1	0_3.9	8	>= 8
TCGA-EJ-5507	54	0	1457	0	1457	0	1457	0	1457	cT2	pN1	pT34	0.1	0_3.9	9	>= 8
TCGA-EJ-5508	65	0	1965	0	1965	0	1965	0	1965	cT1	pN0	pT34	0.1	0_3.9	7	== 7
TCGA-EJ-5509	63	0	1464	0	1464	0	1464	0	1464	cT2	pN0	pT2	0.1	0_3.9	7	== 7
TCGA-EJ-5510	48	0	1887	0	1887	0	1887	0	1887	cT1	pN0	pT2	0.1	0_3.9	7	== 7
TCGA-EJ-5511	55	0	1476	0	1476	0	1476	0	1476	cT2	pN0	pT34	0.04	0_3.9	7	== 7
TCGA-EJ-5512	46	0	1733	0	1733	0	1733	0	1733	cT1	pN0	pT2	0	0_3.9	7	== 7
TCGA-EJ-5514	66	0	1829	0	1829	0	1829	0	1829	cT1	pN0	pT2	0.1	0_3.9	9	>= 8
TCGA-EJ-5515	60	0	1832	0	1832	0	1832	0	1832	cT1	pN0	pT34	0.1	0_3.9	7	== 7
TCGA-EJ-5516	49	0	1889	0	1889	0	1889	0	1889	cT2	pN0	pT34	0.12	0_3.9	7	== 7
TCGA-EJ-5517	55	0	1889	0	1889	0	1889	0	1889	cT1	pN0	pT2	0.1	0_3.9	6	<= 6
TCGA-EJ-5518	66	0	2118	0	2118			1	2104	cT34	pN0	pT34	0.1	0_3.9	9	>= 8
TCGA-EJ-5519	64	0	1962	0	1962	0	1962	0	1962	cT2	pN1	pT34	0.2	0_3.9	8	>= 8
TCGA-EJ-5521	63	0	2279	0	2279	0	2279	0	2279	cT1	pN0	pT34	0.1	0_3.9	7	== 7
TCGA-EJ-5522	51	0	2079	0	2079	0	2079	0	2079	cT2	pN0	pT2	0.1	0_3.9	7	== 7
TCGA-EJ-5524	57	0	1882	0	1882			1	265	cT2	pN0	pT34	0.1	0_3.9	9	>= 8
TCGA-EJ-5525	67	0	1115	0	1115			1	546	cT34	pN0	pT2	3	0_3.9	9	>= 8
TCGA-EJ-5526	56	0	1909	0	1909			1	537	cT1	pN1	pT34	0.1	0_3.9	8	>= 8
TCGA-EJ-5527	69	0	1778	0	1778	0	1778	0	1778	cT2	pN0	pT34	0.1	0_3.9	7	== 7
TCGA-EJ-5530	61	0	1832	0	1832	0	1832	0	1832	cT2	pN0	pT2	0.1	0_3.9	7	== 7
TCGA-EJ-5531	62	0	1273	0	1273	0	1273	0	1273	cT2	pN0	pT34	0.1	0_3.9	7	== 7
TCGA-EJ-5532	57	0	1828	0	1828	0	1828	0	1828	cT1	pN0	pT34	0.1	0_3.9	7	== 7
TCGA-EJ-5542	60	0	1513	0	1513	0	1513	0	1513	cT2	pN0	pT34	0.1	0_3.9	7	== 7
TCGA-EJ-7115	65	0	2687	0	2687	0	2687	0	2687	cT1	pN0	pT34	0.1	0_3.9	7	== 7
TCGA-EJ-7123	59	0	2572	0	2572	0	2572	0	2572	cT1	pN0	pT2	0.1	0_3.9	7	== 7
TCGA-EJ-7125	44	0	2850	0	2850	0	2850	0	2850	cT1	pN0	pT2	0.1	0_3.9	7	== 7
TCGA-EJ-7218	71	0	2542	0	2542	0	2542	0	2542	cT2	pN0	pT2	0.1	0_3.9	7	== 7
TCGA-EJ-7312	58	0	1099	0	1099	0	1099	0	1099	cT34	pN0	pT34	0.1	0_3.9	7	== 7
TCGA-EJ-7314	62	0	1150	0	1150	0	1150	0	1150	cT2	pN0	pT34	0.1	0_3.9	7	== 7
TCGA-EJ-7315	68	0	1008	0	1008	0	1008	0	1008	cT2	pN0	pT34	0.1	0_3.9	7	== 7
TCGA-EJ-7317	71	0	771	0	771	0	771	0	771	cT1	pN0	pT2	0.1	0_3.9	7	== 7
TCGA-EJ-7318	51	0	1029	0	1029			1	380	cT34		pT34	0.08	0_3.9	7	== 7
TCGA-EJ-7321	57	0	824	0	824	0	824	0	824	cT1	pN0	pT34	0.1	0_3.9	6	<= 6
TCGA-EJ-7325	63	0	1070	0	1070	0	1070	0	1070	cT34	pN0	pT34	0.1	0_3.9	7	== 7
TCGA-EJ-7327	61	0	923	0	923	0	923	0	923	cT2	pN0	pT34	0.1	0_3.9	7	== 7
TCGA-EJ-7328	70	0	842	0	842	0	842	0	842	cT1	pN0	pT34			7	== 7
TCGA-EJ-7330	68	0	191	0	191			0	191	cT1	pN0	pT34	0.1	0_3.9	7	== 7
TCGA-EJ-7331	64	0	742	0	742	0	742	0	742	cT1	pN0	pT2	0.8	0_3.9	7	== 7
TCGA-EJ-7781	65	0	1073	0	1073	0	1073	0	1073	cT1	pN0	pT2	0.1	0_3.9	7	== 7
TCGA-EJ-7782	71	0	1167	0	1167	0	1167	0	1167	cT2	pN0	pT2	0.1	0_3.9	8	>= 8
TCGA-EJ-7783	70	0	787	0	787	0	787	0	787	cT2	pN0	pT34	0.7	0_3.9	7	== 7
TCGA-EJ-7784	63	0	781	0	781	0	781	0	781	cT2	pN0	pT2	0.1	0_3.9	7	== 7
TCGA-EJ-7785	54	0	1177	0	1177	0	1177	0	1177	cT2	pN0	pT34	0.1	0_3.9	7	== 7
TCGA-EJ-7786	62	0	1096	0	1096	0	1096	0	1096	cT1	pN0	pT2	0.1	0_3.9	7	== 7
TCGA-EJ-7788	53	0	859	0	859	0	859	0	859	cT34	pN0	pT34	0.2	0_3.9	7	== 7
TCGA-EJ-7789	66	0	1105	0	1105	0	1105	0	1105	cT1	pN0	pT34			7	== 7
TCGA-EJ-7791	67	0	1118	0	1118	0	1118	0	1118	cT1	pN0	pT2	0.1	0_3.9	7	== 7
TCGA-EJ-7792	53	0	1396	0	1396	0	1396	0	1396	cT1	pN0	pT2	0.13	0_3.9	7	== 7
TCGA-EJ-7793	49	0	114	0	114	0	114	0	114	cT2		pT2	0.1	0_3.9	7	== 7
TCGA-EJ-7794	67	0	1306	0	1306	0	1306	0	1306	cT2	pN0	pT2	0.1	0_3.9	7	== 7
TCGA-EJ-7797	53	0	983	0	983	0	983	0	983	cT1	pN0	pT2	0.1	0_3.9	7	== 7
TCGA-EJ-8468	63	0	2347	0	2347	0	2347	0	2347	cT34	pN0	pT34	0.1	0_3.9	8	>= 8
TCGA-EJ-8469	46	0	2324	0	2324			1	1925	cT34	pN0	pT34	3.1	0_3.9	9	>= 8
TCGA-EJ-8470	58	0	1159	0	1159	0	1159	0	1159	cT2	pN0	pT2			7	== 7
TCGA-EJ-8472	63	0	756	0	756			1	196	cT34	pN0	pT34	0.4	0_3.9	8	>= 8
TCGA-EJ-8474	69	0	766	0	766	0	766	0	766	cT34	pN0	pT34	0.01	0_3.9	8	>= 8
TCGA-EJ-A46B	66	0	657	0	657	0	657	0	657	cT1	pN0	pT34	0.1	0_3.9	8	>= 8
TCGA-EJ-A46D	53	0	626	0	626	0	626	0	626	cT2	pN0	pT2	0.03	0_3.9	8	>= 8
TCGA-EJ-A46E	57	0	524	0	524	0	524	0	524	cT1	pN0		0.1	0_3.9	8	>= 8
TCGA-EJ-A46F	57	0	783	0	783			1	215	cT2	pN1	pT34	19.8	10_19.9	8	>= 8
TCGA-EJ-A46G	71	0	668	0	668	0	668	0	668	cT34	pN0	pT34	0.1	0_3.9	8	>= 8
TCGA-EJ-A46H	60	0	724	0	724	0	724	0	724	cT1	pN0	pT2	0.1	0_3.9	7	== 7
TCGA-EJ-A46I	57	0	668	0	668	0	668	0	668	cT1	pN0	pT34	0.1	0_3.9	7	== 7
TCGA-EJ-A65B	55	0	710	0	710	0	710	0	710	cT34	pN0	pT34	0.01	0_3.9	9	>= 8
TCGA-EJ-A65D	66	0	393	0	393	0	393	0	393	cT34	pN0	pT34	0.1	0_3.9	8	>= 8
TCGA-EJ-A65E	67	0	417	0	417	0	417	0	417	cT34	pN0	pT34	0.1	0_3.9	7	== 7
TCGA-EJ-A65F	59	0	560	0	560			1	75	cT34	pN0	pT34	0.8	0_3.9	9	>= 8
TCGA-EJ-A65G	57	0	666	0	666	0	666	0	666	cT2	pN0	pT2	0.1	0_3.9	8	>= 8
TCGA-EJ-A65J	62	0	451	0	451	0	451	0	451	cT34	pN0	pT34	0.1	0_3.9	9	>= 8
TCGA-EJ-A65M	65	0	230	0	230	0	230	0	230	cT2	pN0	pT2	0.1	0_3.9	6	<= 6
TCGA-EJ-A6RA	70	0	353	0	353			1	353	cT34	pN1	pT34	0.652	0_3.9	8	>= 8
TCGA-EJ-A6RC	64	0	873	0	873	0	873	0	873	cT1	pN0		0.1	0_3.9	7	== 7
TCGA-EJ-A7NF	56	0	250	0	250	0	250	0	250	cT2	pN0	pT2	0.1	0_3.9	7	== 7
TCGA-EJ-A7NG	64	0	432	0	432	0	432	0	432	cT34	pN0	pT34	0.1	0_3.9	7	== 7
TCGA-EJ-A7NH	56	0	474	0	474	0	474	0	474	cT2	pN0	pT2	0.1	0_3.9	7	== 7
TCGA-EJ-A7NJ	59	0	197	0	197	0	197	0	197	cT2	pN0	pT2	0.1	0_3.9	8	>= 8
TCGA-EJ-A7NK	58	0	476	0	476	0	476	0	476	cT34	pN0	pT34	0.1	0_3.9	7	== 7
TCGA-EJ-A7NM	64	0	128	0	128	0	128	0	128	cT34	pN1	pT34	0.1	0_3.9	9	>= 8
TCGA-EJ-A7NN	61	0	197	0	197	1	197	1	197	cT34	pN1	pT34	0.3	0_3.9	7	== 7
TCGA-EJ-A8FN	58	0	329	0	329	0	329	0	329	cT2	pN0	pT2	0.1	0_3.9	7	== 7
TCGA-EJ-A8FO	51	0	282	0	282	0	282	0	282	cT34	pN0	pT34	0.1	0_3.9	7	== 7
TCGA-EJ-A8FP	59	0	299	0	299	1	117	1	117	cT2	pN0	pT2	0.2	0_3.9	8	>= 8
TCGA-EJ-A8FS	66	0	266	0	266	1	216	1	216	cT34	pN0	pT34	0.3	0_3.9	7	== 7
TCGA-EJ-A8FU	64	0	138	0	138	0	138	0	138	cT34	pN0	pT34			8	>= 8
TCGA-EJ-AB20	61	0	131	0	131	0	131	0	131	cT2	pN0	pT2	0.1	0_3.9	6	<= 6
TCGA-EJ-AB27	51	0	145	0	145	0	145	0	145	cT1	pN0	pT2	0.1	0_3.9	6	<= 6
TCGA-FC-7708	52	0	864	0	864	0	864	0	864	cT1	pN0	pT34			7	== 7
TCGA-FC-7961	62	0	469	0	469	0	469	0	469	cT1	pN0	pT34			9	>= 8
TCGA-FC-A4JI	70	0	877	0	877	0	877	0	877	cT34		pT34			8	>= 8
TCGA-FC-A5OB	53	0	680	0	680			0	680	cT34	pN0	pT34	5.22	4_9.9	9	>= 8
TCGA-FC-A66V	74	0	524	0	524	0	524	0	524	cT34	pN0	pT34	10.8	10_19.9	7	== 7
TCGA-FC-A6HD	77	0	789	0	789	0	789	0	789	cT34	pN0	pT34			7	== 7
TCGA-FC-A8O0	68	0	616	0	616	0	616	0	616	cT2	pN0	pT34	7.82	4_9.9	6	<= 6
TCGA-G9-6329	67	0	1266	0	1266	0	1266	0	1266	cT1		pT2	0.03	0_3.9	7	== 7
TCGA-G9-6332	55	0	2657	0	2657	1	1180	1	1180	cT2	pN0	pT34	0.73	0_3.9	7	== 7
TCGA-G9-6333	66	0	2465	0	2465	0	2465	0	2465	cT1	pN0	pT2	0.03	0_3.9	7	== 7
TCGA-G9-6336	57	0	2068	0	2068	0	2068	0	2068	cT2	pN0		0.1	0_3.9	7	== 7
TCGA-G9-6338	61	0	2028	0	2028	0	2028	0	2028	cT1	pN0	pT34	0.05	0_3.9	7	== 7
TCGA-G9-6339	58	0	2551	0	2551	1	1634	1	1634	cT34	pN0	pT34	0.03	0_3.9	7	== 7
TCGA-G9-6342	61	0	1696	0	1696	0	1696	0	1696	cT2		pT34	0.05	0_3.9	6	<= 6
TCGA-G9-6343	62	0	2450	0	2450	0	2450	0	2450	cT2		pT2	0.03	0_3.9	7	== 7
TCGA-G9-6347	59	0	2089	0	2089	0	2089	0	2089	cT1		pT2	0.03	0_3.9	6	<= 6
TCGA-G9-6348	68	0	1515	0	1515	0	1515	0	1515	cT34	pN0	pT2	0.02	0_3.9	7	== 7
TCGA-G9-6351	51	0	2048	0	2048	0	2048	0	2048	cT1		pT2	0.03	0_3.9	7	== 7
TCGA-G9-6353	58	0	1542	0	1542	0	1542	0	1542	cT1		pT34	0.1	0_3.9	7	== 7
TCGA-G9-6354	55	0	2066	0	2066	0	2066	0	2066	cT1		pT2	0.03	0_3.9	7	== 7
TCGA-G9-6356	60	0	1434	0	1434	0	1434	0	1434	cT1	pN0	pT34	0.13	0_3.9	9	>= 8
TCGA-G9-6361	61	0	1415	0	1415	0	1415	0	1415	cT2	pN0	pT34	0.1	0_3.9	7	== 7
TCGA-G9-6362	57	0	1443	0	1443			0	1443	cT1	pN0	pT34	0.07	0_3.9	7	== 7
TCGA-G9-6363	64	0	1378	0	1378	0	1378	0	1378	cT2	pN0	pT34	0.03	0_3.9	7	== 7
TCGA-G9-6364	72	0	1198	0	1198	0	1198	0	1198		pN0	pT34	0.03	0_3.9	7	== 7
TCGA-G9-6365	71	0	1363	0	1363	0	1363	0	1363	cT2	pN0	pT34	0.01	0_3.9	7	== 7
TCGA-G9-6366	61	0	1947	0	1947	0	1947	0	1947	cT1		pT34	0.1	0_3.9	7	== 7
TCGA-G9-6367	60	0	1222	0	1222			0	1222	cT2	pN0	pT34	0.42	0_3.9	9	>= 8
TCGA-G9-6369	55	0	1215	0	1215	0	1215	0	1215	cT1	pN0	pT2	0.03	0_3.9	7	== 7
TCGA-G9-6370	52	0	1156	0	1156	0	1156	0	1156	cT1	pN0	pT34	0.03	0_3.9	7	== 7
TCGA-G9-6371	58	0	1226	0	1226	0	1226	0	1226	cT1		pT2	0.03	0_3.9	6	<= 6
TCGA-G9-6373	68	0	811	0	811	0	811	0	811	cT2		pT34			7	== 7
TCGA-G9-6377	61	0	958	0	958	0	958	0	958	cT2	pN0	pT2	0.03	0_3.9	7	== 7
TCGA-G9-6378	54	0	1155	0	1155	0	1155	0	1155	cT1		pT2	0.03	0_3.9	7	== 7
TCGA-G9-6379	68	0	1778	0	1778	0	1778	0	1778	cT1	pN0	pT34	0.03	0_3.9	7	== 7
TCGA-G9-6384	53	0	765	0	765	0	765	0	765	cT1	pN0	pT34	0.03	0_3.9	7	== 7
TCGA-G9-6385	66	0	830	0	830	0	830	0	830	cT1		pT2	0.064	0_3.9	7	== 7
TCGA-G9-6494	66	0	1771	0	1771			0	1771	cT1	pN0	pT34	1.13	0_3.9	7	== 7
TCGA-G9-6496	61	0	1726	0	1726	0	1726	0	1726	cT1	pN0	pT2	0.03	0_3.9	7	== 7
TCGA-G9-6498	53	0	1952	0	1952	1	1342	1	1342	cT1		pT34	0.03	0_3.9	7	== 7
TCGA-G9-6499	66	0	1543	0	1543	0	1543	0	1543	cT34	pN0	pT34	0.11	0_3.9	9	>= 8
TCGA-G9-7509	48	0	1610	0	1610	0	1610	0	1610	cT1		pT2	0.03	0_3.9	6	<= 6
TCGA-G9-7510	66	0	1185	0	1185	0	1185	0	1185	cT1	pN0	pT34	0.03	0_3.9	8	>= 8
TCGA-G9-7519	58	0	849	0	849	0	849	0	849	cT1		pT2	0.03	0_3.9	7	== 7
TCGA-G9-7521	52	0	942	0	942			0	942	cT34	pN1	pT34	0.06	0_3.9	8	>= 8
TCGA-G9-7522	49	0	1078	0	1078	0	1078	0	1078	cT1	pN0	pT2	0.1	0_3.9	7	== 7
TCGA-G9-7523	44	0	857	0	857	0	857	0	857	cT1	pN0	pT34	0.03	0_3.9	10	>= 8
TCGA-G9-7525	64	0	994	0	994	0	994	0	994	cT1	pN0	pT2	0.03	0_3.9	7	== 7
TCGA-G9-A9S0	53	1	791	1	791			1	423	cT2	pN1	pT34	10.87	10_19.9	8	>= 8
TCGA-G9-A9S4	62	0	906	0	906	0	906	0	906	cT2	pN1	pT34	0.03	0_3.9	8	>= 8
TCGA-G9-A9S7	55	0	728	0	728			0	728	cT2	pN0	pT34	0.13	0_3.9	8	>= 8
TCGA-H9-7775	68	0	185	0	185	0	185	0	185			pT2	0.04	0_3.9	7	== 7
TCGA-H9-A6BX	60	0	941	0	941	0	941	0	941			pT2	0.04	0_3.9	6	<= 6
TCGA-H9-A6BY	63	0	112	0	112			0	112	cT1	pN0	pT34			7	== 7
TCGA-HC-7075	63	0	601	0	601	0	601	0	601	cT1		pT2	0.01	0_3.9	6	<= 6
TCGA-HC-7077	64	0	2115	0	2115	0	2115	0	2115	cT1		pT34	0.83	0_3.9	6	<= 6
TCGA-HC-7078	69	0	1985	0	1985	0	1985	0	1985	cT1	pN0	pT34	0.01	0_3.9	7	== 7
TCGA-HC-7079	51	0	1184	0	1184			1	380	cT34	pN0	pT34	0.1	0_3.9	7	== 7
TCGA-HC-7080	66	0	1106	0	1106	0	1106	1	894	cT2	pN0	pT2	0.1	0_3.9	7	== 7
TCGA-HC-7081	62	0	1136	0	1136			0	1136			pT34			9	>= 8
TCGA-HC-7209	60	0	440	0	440	0	440	0	440	cT2	pN0	pT2	0.05	0_3.9	6	<= 6
TCGA-HC-7210	74	0	868	0	868	0	868	0	868		pN0	pT2	0.1	0_3.9	7	== 7
TCGA-HC-7211	62	0	1221	0	1221	0	1221	0	1221	cT2	pN0	pT2	10.9	10_19.9	7	== 7
TCGA-HC-7212	56	0	870	0	870	0	870	0	870		pN0	pT2	0.28	0_3.9	7	== 7
TCGA-HC-7213	53	0	1219	0	1219			1	170	cT34	pN0	pT34	4.09	4_9.9	9	>= 8
TCGA-HC-7230	50	0	1001	0	1001	0	1001	0	1001		pN0	pT2	3	0_3.9	7	== 7
TCGA-HC-7231	66	0	939	0	939	0	939	0	939	cT1		pT2			7	== 7
TCGA-HC-7232	66	0	1161	0	1161	1	766	1	766			pT34			9	>= 8
TCGA-HC-7233	73	0	1355	0	1355	0	1355	0	1355		pN0	pT2			7	== 7
TCGA-HC-7736	59	0	1103	0	1103	0	1103	0	1103	cT2	pN0	pT2	0.02	0_3.9	7	== 7
TCGA-HC-7737	55	0	1090	0	1090	0	1090	0	1090	cT1	pN1	pT2	0.1	0_3.9	7	== 7
TCGA-HC-7738	58	0	964	0	964			1	420			pT2			7	== 7
TCGA-HC-7740	59	0	717	0	717	0	717	0	717	cT2	pN0	pT2	0	0_3.9	7	== 7
TCGA-HC-7742	58	0	938	0	938			0	938		pN0	pT34	0.1	0_3.9	7	== 7
TCGA-HC-7744	46	0	531	0	531	0	531	0	531		pN0	pT34	0.04	0_3.9	7	== 7
TCGA-HC-7745	65	0	721	0	721	0	721	0	721		pN0	pT34			7	== 7
TCGA-HC-7747	52	0	748	0	748	0	748	0	748	cT2	pN0	pT2	0.19	0_3.9	7	== 7
TCGA-HC-7748	60	0	792	0	792	0	792	0	792		pN0	pT2	0.1	0_3.9	6	<= 6
TCGA-HC-7749	70	0	724	0	724	0	724	0	724		pN0	pT34	0.1	0_3.9	7	== 7
TCGA-HC-7750	50	0	522	0	522	0	522	0	522	cT2		pT2	0.1	0_3.9	7	== 7
TCGA-HC-7752	61	0	782	0	782	0	782	0	782		pN0	pT2	0.1	0_3.9	7	== 7
TCGA-HC-7817	52	0	928	0	928	0	928	0	928			pT34	0.1	0_3.9	7	== 7
TCGA-HC-7818	66	0	938	0	938	0	938	0	938	cT2	pN0	pT2	0.01	0_3.9	7	== 7
TCGA-HC-7819	53	0	543	0	543	0	543	0	543	cT2	pN0	pT2	0.01	0_3.9	8	>= 8
TCGA-HC-7820	72	0	747	0	747	0	747	0	747			pT2			7	== 7
TCGA-HC-7821	54	0	956	0	956	0	956	0	956		pN1	pT34	0.01	0_3.9	8	>= 8
TCGA-HC-8213	48	0	589	0	589	0	589	0	589			pT2			6	<= 6
TCGA-HC-8216	58	0	682	0	682	0	682	0	682	cT2	pN0	pT34	0.19	0_3.9	7	== 7
TCGA-HC-8256	53	0	860	0	860	0	860	0	860			pT2			7	== 7
TCGA-HC-8257	70	0	726	0	726	0	726	0	726		pN1	pT34	0.1	0_3.9	7	== 7
TCGA-HC-8258	56	0	847	0	847	0	847	0	847		pN0	pT2	0.01	0_3.9	6	<= 6
TCGA-HC-8259	50	0	924	0	924	0	924	0	924	cT1		pT2	0.01	0_3.9	6	<= 6
TCGA-HC-8260	43	0	686	0	686	0	686	0	686		pN0	pT2	0.01	0_3.9	7	== 7
TCGA-HC-8261	48	0	546	0	546	0	546	0	546			pT2			7	== 7
TCGA-HC-8262	57	0	679	0	679	0	679	0	679		pN0	pT2	0.1	0_3.9	8	>= 8
TCGA-HC-8264	60	0	48	0	48			0	48		pN1	pT34			9	>= 8
TCGA-HC-8265	66	0	483	0	483	0	483	0	483		pN0	pT34	0.1	0_3.9	8	>= 8
TCGA-HC-8266	55	0	473	0	473			0	473		pN0	pT34			8	>= 8
TCGA-HC-A48F	47	0	680	0	680	0	680	0	680	cT1	pN1	pT2			8	>= 8
TCGA-HC-A4ZV	56	0	23	0	23			0	23	cT2	pN0	pT34			9	>= 8
TCGA-HC-A631	67	0	54	0	54			0	54	cT2	pN0	pT2			9	>= 8
TCGA-HC-A632	68	0	61	0	61			0	61	cT1	pN0	pT34			9	>= 8
TCGA-HC-A6AL	64	0	67	0	67			0	67	cT1	pN0	pT2			7	== 7
TCGA-HC-A6AN	67	0	49	0	49			0	49	cT1	pN0	pT34			7	== 7
TCGA-HC-A6AO	52	0	530	0	530	0	530	0	530	cT1		pT2			7	== 7
TCGA-HC-A6AP	61	0	71	0	71			0	71	cT1		pT2			7	== 7
TCGA-HC-A6AQ	60	0	106	0	106			0	106	cT1		pT2			7	== 7
TCGA-HC-A6AS	70	0	44	0	44			0	44	cT1	pN0	pT2			7	== 7
TCGA-HC-A6HX	55	0	38	0	38			0	38	cT1	pN0	pT2			7	== 7
TCGA-HC-A6HY	51	0	134	0	134			0	134	cT1		pT2			7	== 7
TCGA-HC-A76W	73	0	213	0	213			0	213	cT2	pN0	pT34	0.01	0_3.9	7	== 7
TCGA-HC-A76X	62	0	150	0	150			0	150	cT1	pN0	pT2	0.01	0_3.9	7	== 7
TCGA-HC-A8CY	63	0	290	0	290			0	290	cT1	pN1	pT34	0.9	0_3.9	9	>= 8
TCGA-HC-A8D0	61	0	775	0	775	0	775	0	775	cT1	pN0	pT2	0.01	0_3.9	7	== 7
TCGA-HC-A8D1	68	0	573	0	573	0	573	0	573	cT2	pN0	pT2	0.01	0_3.9	7	== 7
TCGA-HC-A9TE	64	0	587	0	587			1	216	cT2	pN0	pT34	0.064	0_3.9	9	>= 8
TCGA-HC-A9TH	58	0	844	0	844			1	351	cT1	pN0	pT34	0.38	0_3.9	9	>= 8
TCGA-HI-7168	62	0	3323	0	3323			1	2505	cT1	pN0	pT34	0.3	0_3.9	9	>= 8
TCGA-HI-7169	55	0	2684	0	2684	0	2684	0	2684	cT2	pN0	pT34	0.1	0_3.9	7	== 7
TCGA-HI-7170	58	0	2522	0	2522	0	2522	0	2522	cT1	pN0	pT2	0.1	0_3.9	6	<= 6
TCGA-HI-7171	56	1	1329	1	1329			1	1329	cT34	pN0	pT34	0.7	0_3.9	9	>= 8
TCGA-J4-8198	49	0	614	0	614	0	614	0	614	cT1		pT34	0.1	0_3.9	7	== 7
TCGA-J4-8200	47	0	1218	0	1218	0	1218	0	1218	cT2	pN0	pT2	0.1	0_3.9	7	== 7
TCGA-J4-A67K	68	0	1004	0	1004	0	1004	0	1004	cT2		pT2	0.1	0_3.9	7	== 7
TCGA-J4-A67L	54	0	770	0	770	0	770	0	770	cT2	pN0	pT34	0.01	0_3.9	7	== 7
TCGA-J4-A67M	55	0	941	0	941	0	941	0	941	cT2	pN0	pT34	0.1	0_3.9	7	== 7
TCGA-J4-A67N	61	0	937	0	937			1	442	cT2	pN0	pT34	0.7	0_3.9	7	== 7
TCGA-J4-A67O	59	0	839	0	839	0	839	0	839	cT2	pN0	pT2	0.1	0_3.9	7	== 7
TCGA-J4-A67Q	77	0	975	0	975	0	975	0	975	cT2		pT2	0.1	0_3.9	6	<= 6
TCGA-J4-A67R	65	0	910	0	910	0	910	0	910	cT1	pN0	pT2	0.1	0_3.9	7	== 7
TCGA-J4-A67S	63	0	833	0	833	1	708	1	708	cT2	pN0	pT34	0.1	0_3.9	7	== 7
TCGA-J4-A67T	63	0	183	0	183	0	183	0	183	cT1		pT2	0.1	0_3.9	7	== 7
TCGA-J4-A6G1	68	0	769	0	769	0	769	0	769	cT2	pN0	pT34	0.1	0_3.9	8	>= 8
TCGA-J4-A6G3	57	0	849	0	849			1	618	cT2	pN0	pT34	0.4	0_3.9	8	>= 8
TCGA-J4-A6M7	53	0	512	0	512	0	512	0	512	cT2		pT2	0.1	0_3.9	7	== 7
TCGA-J4-A83I	63	0	685	0	685	0	685	0	685	cT1	pN0	pT34	0.1	0_3.9	7	== 7
TCGA-J4-A83J	68	0	696	0	696	0	696	0	696	cT1	pN0	pT2	0.04	0_3.9	7	== 7
TCGA-J4-A83K	52	0	328	0	328	0	328	0	328	cT1		pT2	0.1	0_3.9	6	<= 6
TCGA-J4-A83L	61	0	720	0	720	0	720	0	720	cT1	pN0	pT2	0.1	0_3.9	7	== 7
TCGA-J4-A83M	64	0	543	0	543	1	521	1	521	cT2	pN0	pT2	0.2	0_3.9	7	== 7
TCGA-J4-A83N	57	0	992	0	992	0	992	1	433	cT1		pT2	0.1	0_3.9	7	== 7
TCGA-J4-AATV	71	0	553	0	553			0	553		pN0	pT2	0	0_3.9	6	<= 6
TCGA-J4-AATZ	66	0	412	0	412	1	79	1	79		pN0	pT34	0	0_3.9	9	>= 8
TCGA-J4-AAU2	59	0	825	0	825	0	825	0	825		pN0	pT2	0	0_3.9	6	<= 6
TCGA-J9-A52B	62	0	422	0	422	1	57	1	57	cT34	pN0	pT34	0.01	0_3.9	9	>= 8
TCGA-J9-A52C	57	0	178	0	178			0	178	cT1		pT34	0.03	0_3.9	9	>= 8
TCGA-J9-A52D	71	0	212	0	212			0	212	cT2		pT34	0.059	0_3.9	9	>= 8
TCGA-J9-A52E	65	0	323	0	323			0	323	cT2	pN0	pT34	0.01	0_3.9	9	>= 8
TCGA-J9-A8CK	66	0	321	0	321			0	321	cT34		pT34	0.01	0_3.9	9	>= 8
TCGA-J9-A8CL	66	0	405	0	405			1	132	cT34		pT34	12.01	10_19.9	9	>= 8
TCGA-J9-A8CM	66	0	463	0	463			1	344	cT2	pN1	pT34	0.55	0_3.9	9	>= 8
TCGA-J9-A8CN	53	0	1237	0	1237	0	1237	0	1237	cT1		pT34	0.03	0_3.9	6	<= 6
TCGA-J9-A8CP	66	0	386	0	386	0	386	0	386	cT2		pT34	0.01	0_3.9	7	== 7
TCGA-KC-A4BL	65	0	934	0	934			1	193	cT1	pN0	pT2	3.15	0_3.9	7	== 7
TCGA-KC-A4BN	55	0	1815	0	1815	0	1815	0	1815	cT1	pN0	pT2	0	0_3.9	7	== 7
TCGA-KC-A4BO	55	0	607	0	607	0	607	0	607	cT1	pN0	pT2	0.04	0_3.9	7	== 7
TCGA-KC-A4BR	75	0	1349	0	1349	1	1022	1	1022	cT2	pN1	pT34	0	0_3.9	9	>= 8
TCGA-KC-A4BV	66	0	1328	0	1328	1	1328	1	1328	cT2	pN0	pT34	0.53	0_3.9	9	>= 8
TCGA-KC-A7F3	67	0	665	0	665	0	665	0	665	cT1	pN0	pT2	0	0_3.9	7	== 7
TCGA-KC-A7F5	54	0	91	0	91	0	91	0	91	cT2	pN0	pT2	0	0_3.9	7	== 7
TCGA-KC-A7F6	63	0	263	0	263	0	263	0	263	cT1	pN0	pT2	0	0_3.9	7	== 7
TCGA-KC-A7FA	63	0	598	0	598	0	598	0	598	cT2	pN0	pT34	0	0_3.9	7	== 7
TCGA-KC-A7FD	62	0	270	0	270	0	270	0	270	cT1	pN0	pT34	0	0_3.9	7	== 7
TCGA-KC-A7FE	62	0	352	0	352	0	352	0	352	cT1	pN0	pT2	0	0_3.9	7	== 7
TCGA-KK-A59V	64	0	3440	0	3440	0	3440	0	3440	cT34	pN0	pT34	0.1	0_3.9	9	>= 8
TCGA-KK-A59X	55	0	2535	0	2535			1	2233	cT34	pN1	pT34			9	>= 8
TCGA-KK-A59Y	56	0	1968	0	1968	0	1968	0	1968	cT34	pN1	pT34	0.1	0_3.9	9	>= 8
TCGA-KK-A59Z	66	0	2628	0	2628			0	2628	cT2	pN0	pT2	0.1	0_3.9	7	== 7
TCGA-KK-A5A1	72	1	2469		2469			1	203	cT34	pN0	pT34	0.1	0_3.9	9	>= 8
TCGA-KK-A6DY	50	0	4295	0	4295			0	4295	cT1	pN0	pT2	0.1	0_3.9	7	== 7
TCGA-KK-A6E0	59	0	1483	0	1483	1	941	1	941	cT2	pN0	pT34	0.3	0_3.9	9	>= 8
TCGA-KK-A6E1	57	0	2198	0	2198	0	2198	0	2198	cT2	pN1	pT34	0.1	0_3.9	9	>= 8
TCGA-KK-A6E2	54	0	5024	0	5024	0	5024	0	5024	cT2	pN0	pT2	0.1	0_3.9	7	== 7
TCGA-KK-A6E3	56	0	2056	0	2056			0	2056	cT1	pN0	pT2	0.1	0_3.9	7	== 7
TCGA-KK-A6E4	69	1	3502	0	3502	0	3502	0	3502	cT1	pN0	pT2	0.1	0_3.9	7	== 7
TCGA-KK-A6E5	63	0	2073	0	2073	0	2073	0	2073	cT1	pN0	pT34	0.1	0_3.9	7	== 7
TCGA-KK-A6E6	69	0	3447	0	3447			0	3447	cT2	pN0	pT34	0.1	0_3.9	9	>= 8
TCGA-KK-A6E7	46	0	2760	0	2760			1	925	cT1	pN1	pT34	0.1	0_3.9	9	>= 8
TCGA-KK-A6E8	68	0	1770	0	1770			0	1770	cT1	pN0	pT2	0.1	0_3.9	9	>= 8
TCGA-KK-A7AP	55	0	196	0	196			0	196	cT2	pN1	pT34			9	>= 8
TCGA-KK-A7AQ	62	0	1610	0	1610	1	1217	1	1217	cT2	pN0	pT2	0.1	0_3.9	7	== 7
TCGA-KK-A7AU	63	0	1775	0	1775			1	207	cT2	pN1	pT34	0	0_3.9	9	>= 8
TCGA-KK-A7AV	58	0	822	0	822	0	822	0	822	cT1	pN0	pT2	0.1	0_3.9	7	== 7
TCGA-KK-A7AW	57	0	1054	0	1054			0	1054	cT2	pN1	pT34	0.8	0_3.9	7	== 7
TCGA-KK-A7AY	60	0	1754	0	1754	1	1124	1	1124	cT2	pN0	pT2	0.2	0_3.9	7	== 7
TCGA-KK-A7AZ	56	0	1519	0	1519			0	1519	cT2	pN0	pT34			7	== 7
TCGA-KK-A7B0	67	0	1329	0	1329			1	606	cT2	pN0	pT34	0.1	0_3.9	9	>= 8
TCGA-KK-A7B1	65	0	1063	0	1063	0	1063	0	1063	cT1	pN0	pT34	0.1	0_3.9	7	== 7
TCGA-KK-A7B2	68	0	1099	0	1099			1	692	cT1	pN1	pT34	0.3	0_3.9	9	>= 8
TCGA-KK-A7B3	62	0	899	0	899	1	294	1	294	cT34	pN0	pT34	0.1	0_3.9	9	>= 8
TCGA-KK-A7B4	64	0	987	0	987			1	637	cT34	pN1	pT34	0.6	0_3.9	9	>= 8
TCGA-KK-A8I4	64	0	2259	0	2259			1	1162	cT2	pN1	pT34	0.2	0_3.9	7	== 7
TCGA-KK-A8I5	55	0	3096	0	3096	0	3096	0	3096	cT2	pN0	pT2	0.1	0_3.9	7	== 7
TCGA-KK-A8I6	58	0	668	0	668	0	668	0	668	cT2	pN0	pT34	0.2	0_3.9	7	== 7
TCGA-KK-A8I7	55	0	2002	0	2002			1	1088	cT2	pN0	pT34	0.1	0_3.9	9	>= 8
TCGA-KK-A8I8	69	0	967	0	967	0	967	0	967	cT2	pN0	pT34	0.1	0_3.9	9	>= 8
TCGA-KK-A8I9	61	0	1001	0	1001	1	940	1	940	cT2	pN0	pT34	0.1	0_3.9	8	>= 8
TCGA-KK-A8IA	69	0	1931	0	1931			0	1931	cT34	pN1	pT34	0.1	0_3.9	9	>= 8
TCGA-KK-A8IB	65	0	83	0	83			0	83	cT2	pN0	pT34			9	>= 8
TCGA-KK-A8IC	54	0	2051	0	2051			1	1060	cT1	pN0	pT34	0.9	0_3.9	9	>= 8
TCGA-KK-A8ID	70	0	2107	0	2107	0	2107	0	2107	cT2	pN1	pT34	0.1	0_3.9	9	>= 8
TCGA-KK-A8IF	57	0	804	0	804			1	648	cT2	pN0	pT34	0.7	0_3.9	7	== 7
TCGA-KK-A8IG	55	0	2505	0	2505	0	2505	0	2505	cT2	pN0	pT34	0.1	0_3.9	7	== 7
TCGA-KK-A8IH	50	0	2013	0	2013	0	2013	0	2013	cT2	pN0	pT34	0.1	0_3.9	7	== 7
TCGA-KK-A8II	61	1	3467	1	3467			1	626	cT2	pN0	pT34	39.8	>= 20	9	>= 8
TCGA-KK-A8IJ	59	0	1559	0	1559			1	307	cT34	pN1	pT34	0.1	0_3.9	7	== 7
TCGA-KK-A8IK	56	0	2052	0	2052	0	2052	0	2052	cT1	pN0	pT2	0	0_3.9	9	>= 8
TCGA-KK-A8IL	65	1	628		628			0	628	cT1	pN1	pT34	0.1	0_3.9	9	>= 8
TCGA-KK-A8IM	55	0	1915	0	1915	0	1915	0	1915	cT2	pN0	pT2	0.1	0_3.9	7	== 7
TCGA-M7-A71Y	55	0	493	0	493	0	493	0	493	cT1		pT2			7	== 7
TCGA-M7-A71Z	62	0	643	0	643	0	643	0	643	cT2	pN0	pT34			7	== 7
TCGA-M7-A720	53	0	384	0	384	0	384	0	384	cT1		pT2			6	<= 6
TCGA-M7-A721	70	0	400	0	400	0	400	0	400	cT1		pT2			7	== 7
TCGA-M7-A722	65	0	1060	0	1060			1	559	cT2	pN0	pT34			8	>= 8
TCGA-M7-A723	54	0	763	0	763	0	763	0	763	cT1	pN1	pT34	0.1	0_3.9	7	== 7
TCGA-M7-A724	64	0	889	0	889			0	889	cT1	pN0	pT34			8	>= 8
TCGA-M7-A725	56	0	573	0	573	0	573	0	573	cT34	pN0	pT34			7	== 7
TCGA-MG-AAMC	59	0	173	0	173	0	173	0	173	cT1	pN0	pT34	0.01	0_3.9	9	>= 8
TCGA-QU-A6IL	64	0	97	0	97	0	97	0	97	cT2	pN0	pT2	0.2	0_3.9	7	== 7
TCGA-QU-A6IM	59	0	1247	0	1247	0	1247	0	1247	cT2	pN0	pT2	0.1	0_3.9	7	== 7
TCGA-QU-A6IN	61	0	4264	0	4264	0	4264	0	4264	cT1	pN0	pT2	0.1	0_3.9	7	== 7
TCGA-QU-A6IO	53	0	3716	0	3716	0	3716	0	3716	cT1	pN0	pT2	0.1	0_3.9	6	<= 6
TCGA-QU-A6IP	66	0	2620	0	2620	0	2620	0	2620	cT2	pN0	pT2	0	0_3.9	6	<= 6
TCGA-SU-A7E7	60	0	551	0	551	0	551	0	551	cT2	pN0	pT2	0.01	0_3.9	8	>= 8
TCGA-TK-A8OK	73	0	27	0	27			0	27						7	== 7
TCGA-TP-A8TT	64	0	526	0	526			0	526	cT1	pN0	pT34	0.024	0_3.9	7	== 7
TCGA-TP-A8TV	62	0	610	0	610	0	610	0	610	cT1	pN0	pT2	0.019	0_3.9	7	== 7
TCGA-V1-A8MF	65	0	1449	0	1449	0	1449	0	1449	cT2	pN0	pT34	0.14	0_3.9	6	<= 6
TCGA-V1-A8MG	53	0	857	0	857	0	857	0	857	cT2		pT34	0.03	0_3.9	7	== 7
TCGA-V1-A8MJ	58	0	1791	0	1791			0	1791	cT2	pN1	pT34	0.015	0_3.9	7	== 7
TCGA-V1-A8MK	41	0	508	0	508	0	508	0	508	cT2	pN0	pT2	0.83	0_3.9	6	<= 6
TCGA-V1-A8ML	63	0	448	0	448	0	448	0	448	cT2	pN0	pT2	0.01	0_3.9	7	== 7
TCGA-V1-A8MM	60	0	1195	0	1195	1	990	1	990	cT2	pN0	pT34	0.37	0_3.9	7	== 7
TCGA-V1-A8MU	56	0	1876	0	1876			0	1876	cT2	pN1	pT34	0.015	0_3.9	7	== 7
TCGA-V1-A8WL	64	0	1948	0	1948	0	1948	0	1948	cT1	pN0	pT34	0.015	0_3.9	7	== 7
TCGA-V1-A8WN	47	0	924	0	924	0	924	0	924	cT2		pT2	0.02	0_3.9	6	<= 6
TCGA-V1-A8WS	56	0	474	0	474			0	474	cT1		pT34	0.09	0_3.9	6	<= 6
TCGA-V1-A8WV	52	0	686	0	686	0	686	0	686	cT2	pN1	pT34	0.01	0_3.9	9	>= 8
TCGA-V1-A8WW	59	0	1078	0	1078	0	1078	0	1078	cT2	pN1	pT34	0.015	0_3.9	9	>= 8
TCGA-V1-A8X3	51	0	202	0	202	0	202	0	202	cT1	pN0	pT2	0.03	0_3.9	7	== 7
TCGA-V1-A9O5	64	0	1932	0	1932	1	124	1	124	cT2	pN1	pT34	3.26	0_3.9	9	>= 8
TCGA-V1-A9O7	60	0	2499	0	2499			1	819	cT2	pN0	pT34	9.69	4_9.9	9	>= 8
TCGA-V1-A9O9	56	0	2870	0	2870	0	2870	0	2870		pN0	pT34	5.04	4_9.9	8	>= 8
TCGA-V1-A9OA	61	0	636	0	636	0	636	0	636	cT2	pN1	pT34	0.01	0_3.9	9	>= 8
TCGA-V1-A9OF	49	0	1184	0	1184	0	1184	0	1184	cT1		pT2	0.01	0_3.9	6	<= 6
TCGA-V1-A9OH	63	0	2403	0	2403	0	2403	0	2403	cT1		pT2	0.01	0_3.9	8	>= 8
TCGA-V1-A9OL	65	0	1913	0	1913	1	105	1	105	cT2	pN0	pT34	0.01	0_3.9	9	>= 8
TCGA-V1-A9OQ	67	0	371	0	371	0	371	0	371	cT1		pT34	0.01	0_3.9	6	<= 6
TCGA-V1-A9OT	61	0	476	0	476			1	292	cT1		pT2	0.01	0_3.9	6	<= 6
TCGA-V1-A9OX	56	0	1134	0	1134			0	1134		pN0	pT2	0.04	0_3.9	8	>= 8
TCGA-V1-A9OY	57	0	1067	0	1067	0	1067	0	1067	cT2	pN1	pT34	0.099	0_3.9	7	== 7
TCGA-V1-A9Z7	54	0	874	0	874	0	874	0	874	cT2	pN0	pT34	28.1	>= 20	9	>= 8
TCGA-V1-A9Z8	59	0	827	0	827	0	827	0	827		pN0	pT34	0.01	0_3.9	9	>= 8
TCGA-V1-A9Z9	63	0	540	0	540	0	540	0	540	cT1	pN0	pT2	0.015	0_3.9	9	>= 8
TCGA-V1-A9ZG	64	0	1517	0	1517	0	1517	0	1517	cT1	pN0	pT2	0.015	0_3.9	9	>= 8
TCGA-V1-A9ZI	68	0	1640	0	1640			0	1640		pN0	pT34	3.11	0_3.9	9	>= 8
TCGA-V1-A9ZK	68	0	1383	0	1383	0	1383	0	1383	cT2	pN0	pT34	0.01	0_3.9	8	>= 8
TCGA-V1-A9ZR	68	0	1361	0	1361	0	1361	0	1361	cT2	pN0	pT34	1.44	0_3.9	8	>= 8
TCGA-VN-A88I	59	0	269	0	269			0	269	cT1	pN0	pT34	0.16	0_3.9	8	>= 8
TCGA-VN-A88K	58	0	776	0	776	0	776	0	776	cT1	pN1	pT34	0	0_3.9	8	>= 8
TCGA-VN-A88L	54	0	746	0	746	0	746	0	746	cT1	pN0	pT2	0	0_3.9	7	== 7
TCGA-VN-A88M	55	0	189	0	189	0	189	0	189	cT1	pN0	pT2			7	== 7
TCGA-VN-A88N	62	0	766	0	766	0	766	0	766	cT1	pN0	pT2	0	0_3.9	7	== 7
TCGA-VN-A88O	49	0	481	0	481	0	481	0	481	cT1	pN0	pT2	0	0_3.9	7	== 7
TCGA-VN-A88P	60	0	1260	0	1260	0	1260	0	1260	cT1	pN0	pT2	0	0_3.9	7	== 7
TCGA-VN-A88Q	60	0	1366	0	1366	0	1366	0	1366	cT2	pN0	pT2	0	0_3.9	8	>= 8
TCGA-VN-A88R	53	0	784	0	784			1	512	cT1	pN0	pT2	0.15	0_3.9	8	>= 8
TCGA-VN-A943	71	0	496	0	496	0	496	0	496	cT1	pN0	pT2	0.01	0_3.9	8	>= 8
TCGA-VP-A872	60	0	3631	0	3631	0	3631	0	3631	cT2	pN0	pT34	0.01	0_3.9	8	>= 8
TCGA-VP-A875	67	0	2309	0	2309	0	2309	0	2309	cT2	pN0	pT34	0.01	0_3.9	7	== 7
TCGA-VP-A876	46	0	3333	0	3333	0	3333	0	3333	cT1	pN0	pT2	0.1	0_3.9	8	>= 8
TCGA-VP-A878	58	0	3130	0	3130			1	98	cT1	pN1	pT2	0.1	0_3.9	9	>= 8
TCGA-VP-A879	70	1	728	0	728	0	728	0	728	cT1	pN0	pT2	0.01	0_3.9	9	>= 8
TCGA-VP-A87B	63	0	2722	0	2722	0	2722	1	2473	cT1	pN0	pT2	3.37	0_3.9	8	>= 8
TCGA-VP-A87C	67	0	1690	0	1690	0	1690	0	1690	cT1	pN0	pT2	0.5	0_3.9	7	== 7
TCGA-VP-A87D	54	0	1853	0	1853	1	1194	1	1194	cT1	pN1	pT34	0.2	0_3.9	9	>= 8
TCGA-VP-A87E	59	0	2037	0	2037	0	2037	0	2037	cT1	pN0	pT2	0.11	0_3.9	6	<= 6
TCGA-VP-A87H	76	0	663	0	663	0	663	0	663	cT2	pN0	pT34	0.01	0_3.9	9	>= 8
TCGA-VP-A87J	56	0	1774	0	1774	0	1774	0	1774	cT2	pN1	pT34	0.13	0_3.9	7	== 7
TCGA-VP-A87K	63	0	1306	0	1306	1	533	1	533	cT1	pN0	pT34	0.3	0_3.9	8	>= 8
TCGA-VP-AA1N	70	0	1365	0	1365	0	1365	0	1365	cT1	pN0	pT34	0.01	0_3.9	9	>= 8
TCGA-WW-A8ZI	70	0	449	0	449	0	449	0	449	cT2	pN0	pT2	0	0_3.9	8	>= 8
TCGA-X4-A8KQ	65	0	1383	0	1383			0	1383	cT1	pN0	pT34	0.25	0_3.9	9	>= 8
TCGA-X4-A8KS	61	0	979	0	979			0	979	cT2		pT2	0.01	0_3.9	7	== 7
TCGA-XA-A8JR	68	0	376	0	376	0	376	0	376		pN0	pT2	0	0_3.9	7	== 7
TCGA-XJ-A83F	67	0	1127	0	1127	0	1127	0	1127		pN0	pT34	0.01	0_3.9	7	== 7
TCGA-XJ-A83G	51	0	1461	0	1461	0	1461	0	1461	cT1	pN0	pT34	0.01	0_3.9	7	== 7
TCGA-XJ-A83H	57	0	1280	0	1280			0	1280	cT2		pT2	0.03	0_3.9	7	== 7
TCGA-XJ-A9DI	62	0	1461	0	1461	0	1461	0	1461	cT2	pN0	pT34	0.1	0_3.9	9	>= 8
TCGA-XJ-A9DK	63	0	275	0	275	0	275	0	275	cT1		pT2	0.1	0_3.9	8	>= 8
TCGA-XJ-A9DQ	48	0	91	0	91			0	91	cT1		pT2			6	<= 6
TCGA-XJ-A9DX	51	0	973	0	973			0	973	cT1	pN1	pT34	0.05	0_3.9	9	>= 8
TCGA-XK-AAIR	75	0	972	0	972	0	972	0	972	cT1	pN0	pT2	0.09	0_3.9	8	>= 8
TCGA-XK-AAIV	63	0	1133	0	1133	0	1133	0	1133	cT1	pN1	pT34	0.32	0_3.9	10	>= 8
TCGA-XK-AAIW	78	0	1218	0	1218	0	1218	1	427	cT2	pN0	pT34	0.09	0_3.9	9	>= 8
TCGA-XK-AAJ3	56	0	1262	0	1262	0	1262	0	1262	cT1	pN0	pT34	0.09	0_3.9	8	>= 8
TCGA-XK-AAJA	62	0	930	0	930	0	930	0	930	cT2	pN0	pT34	0.09	0_3.9	7	== 7
TCGA-XK-AAJP	66	0	1259	0	1259	0	1259	0	1259	cT1	pN0	pT34	0.09	0_3.9	7	== 7
TCGA-XK-AAJR	61	0	1124	0	1124	1	131	1	131	cT1	pN0	pT34	0.09	0_3.9	7	== 7
TCGA-XK-AAJT	75	0	1434	0	1434			0	1434	cT1	pN0	pT34	0.09	0_3.9	7	== 7
TCGA-XK-AAJU	65	0	1576	0	1576	0	1576	0	1576	cT1	pN0	pT2	0.09	0_3.9	7	== 7
TCGA-XK-AAK1	62	0	979	0	979	0	979	0	979	cT1	pN0	pT2	0.09	0_3.9	7	== 7
TCGA-XQ-A8TA	59	1	146	1	146			1	146	cT34			323	>= 20	10	>= 8
TCGA-XQ-A8TB	67	0	770	0	770	0	770	0	770	cT2	pN0	pT34	0	0_3.9	9	>= 8
TCGA-Y6-A8TL	65	0	992	0	992			0	992	cT2	pN0	pT34	0	0_3.9	6	<= 6
TCGA-Y6-A9XI	72	0	526	0	526	0	526	0	526		pN0		0.06	0_3.9	8	>= 8
TCGA-YJ-A8SW	67	0	148	0	148			0	148	cT1	pN0	pT34	0.38	0_3.9	9	>= 8
TCGA-YL-A8HJ	58	0	1611	0	1611	0	1611	0	1611			pT34	0.03	0_3.9	9	>= 8
TCGA-YL-A8HK	59	0	1491	0	1491	1	1376	1	1376		pN0	pT34	1	0_3.9	9	>= 8
TCGA-YL-A8HL	58	0	1565	0	1565			0	1565		pN1	pT34	0.03	0_3.9	9	>= 8
TCGA-YL-A8HM	66	0	1482	0	1482	1	1473	1	1473		pN0	pT34	0.03	0_3.9	9	>= 8
TCGA-YL-A8HO	67	0	2304	0	2304			1	1068		pN0	pT34	0.01	0_3.9	7	== 7
TCGA-YL-A8S8	68	0	1890	0	1890			1	679		pN0	pT34	1.36	0_3.9	9	>= 8
TCGA-YL-A8S9	63	0	1842	0	1842			1	1006		pN0	pT34	0.03	0_3.9	9	>= 8
TCGA-YL-A8SA	69	0	512	0	512			0	512	cT2	pN0	pT34	0.06	0_3.9	8	>= 8
TCGA-YL-A8SB	62	0	1719	0	1719			1	1384		pN0	pT34	0.23	0_3.9	9	>= 8
TCGA-YL-A8SC	66	0	1261	0	1261			1	152		pN0	pT34	0.65	0_3.9	9	>= 8
TCGA-YL-A8SF	62	0	1373	0	1373			0	1373		pN0	pT34	0.01	0_3.9	8	>= 8
TCGA-YL-A8SH	69	1	875	0	875	0	875	0	875		pN0	pT34	0.06	0_3.9	7	== 7
TCGA-YL-A8SI	69	0	1614	0	1614	1	1423	1	1423		pN0	pT34	0.48	0_3.9	9	>= 8
TCGA-YL-A8SJ	60	0	1395	0	1395	1	752	1	752		pN0	pT34	0.24	0_3.9	9	>= 8
TCGA-YL-A8SK	67	0	1408	0	1408			0	1408		pN1	pT34	0.03	0_3.9	9	>= 8
TCGA-YL-A8SL	74	0	987	0	987	0	987	0	987		pN1	pT34	0	0_3.9	8	>= 8
TCGA-YL-A8SO	64	0	3479	0	3479			0	3479	cT1		pT34	0	0_3.9	9	>= 8
TCGA-YL-A8SP	58	0	2366	0	2366			1	2036	cT2		pT34	0.38	0_3.9	9	>= 8
TCGA-YL-A8SQ	61	0	2083	0	2083			1	329		pN0	pT34	1.1	0_3.9	9	>= 8
TCGA-YL-A8SR	64	0	273	0	273			0	273	cT1	pN0	pT34	0.06	0_3.9	9	>= 8
TCGA-YL-A9WH	67	0	427	0	427			0	427		pN1	pT34	0.03	0_3.9	9	>= 8
TCGA-YL-A9WI	63	0	1623	0	1623			0	1623		pN1	pT34	0.03	0_3.9	9	>= 8
TCGA-YL-A9WJ	47	1	1855	1	1855			1	1476	cT34	pN1	pT34	3.1	0_3.9	8	>= 8
TCGA-YL-A9WK	63	0	2136	0	2136			1	1009	cT2	pN0	pT34	15.6	10_19.9	9	>= 8
TCGA-YL-A9WL	59	0	740	0	740	1	740	1	740	cT2	pN0	pT34	6.4	4_9.9	9	>= 8
TCGA-YL-A9WX	68	0	1518	0	1518			1	1506	cT34	pN1	pT34	0.76	0_3.9	9	>= 8
TCGA-YL-A9WY	57	0	1098	0	1098			1	765	cT34	pN1	pT34	1.8	0_3.9	9	>= 8
TCGA-ZG-A8QW	72	0	94	0	94			0	94	cT34	pN1	pT34			9	>= 8
TCGA-ZG-A8QX	56	0	442	0	442			0	442	cT1	pN0	pT2			6	<= 6
TCGA-ZG-A8QY	67	0	404	0	404			0	404	cT2	pN1	pT34			9	>= 8
TCGA-ZG-A8QZ	65	0	308	0	308			0	308	cT2	pN1	pT34	0.01	0_3.9	9	>= 8
TCGA-ZG-A9KY	73	0	130	0	130			0	130	cT1	pN1	pT34			9	>= 8
TCGA-ZG-A9L0	71	0	355	0	355			0	355		pN1	pT34			9	>= 8
TCGA-ZG-A9L1	66	0	1302	0	1302			0	1302	cT1	pN1	pT34	0.07	0_3.9	9	>= 8
TCGA-ZG-A9L2	70	0	1154	0	1154			1	180	cT34	pN0	pT34	0.01	0_3.9	9	>= 8
TCGA-ZG-A9L4	61	0	1108	0	1108			0	1108	cT1	pN0	pT34	0.03	0_3.9	9	>= 8
TCGA-ZG-A9L5	58	0	908	0	908			0	908	cT2	pN1	pT34			9	>= 8
TCGA-ZG-A9L6	64	0	687	0	687			1	664	cT1	pN0	pT34	0.36	0_3.9	9	>= 8
TCGA-ZG-A9L9	60	0	617	0	617			1	51	cT2	pN1	pT34			9	>= 8
TCGA-ZG-A9LB	72	0	583	0	583			0	583	cT2	pN0	pT34	0.02	0_3.9	9	>= 8
TCGA-ZG-A9LM	72	0	378	0	378	0	378	0	378	cT2	pN1	pT34	0	0_3.9	9	>= 8
TCGA-ZG-A9LN	57	0	115	0	115			0	115	cT1	pN1	pT34	7.42	4_9.9	9	>= 8
TCGA-ZG-A9LS	64	0	516	0	516	0	516	0	516	cT2	pN1	pT34	0.03	0_3.9	9	>= 8
TCGA-ZG-A9LU	67	0	579	0	579			0	579	cT2	pN0	pT34	0.7	0_3.9	9	>= 8
TCGA-ZG-A9LY	60	0	370	0	370	0	370	0	370	cT2	pN1	pT34	0.01	0_3.9	9	>= 8
TCGA-ZG-A9LZ	66	0	692	0	692			0	692	cT34	pN0	pT34	2.19	0_3.9	9	>= 8
TCGA-ZG-A9M4	65	0	547	0	547			0	547	cT2	pN1	pT34	0.95	0_3.9	9	>= 8
TCGA-ZG-A9MC	69	0	455	0	455			0	455	cT2	pN1	pT34	31.85	>= 20	9	>= 8
TCGA-ZG-A9N3	73	0	349	0	349			0	349	cT1	pN1	pT34	0.1	0_3.9	9	>= 8
TCGA-ZG-A9ND	55	0	410	0	410	0	410	0	410	cT1	pN0	pT34	0.08	0_3.9	9	>= 8
TCGA-ZG-A9NI	73	0	132	0	132	0	132	0	132	cT2	pN0	pT34	0.03	0_3.9	9	>= 8
